# Supplementary material for: Feedback activation of AMPK-mediated autophagy acceleration is a key resistance mechanism against SCD1 inhibitor-induced cell growth inhibition
Source: PLoS One. 2017 Jul 13;12(7):e0181243. doi: 10.1371/journal.pone.0181243 (PMC5509324; doi:10.1371/journal.pone.0181243)
Supplement: S1 Table — (XLSX) [file pone.0181243.s006.xlsx]

## Sheet: GeneChip Intensity
			WT + DMSO	WT + T-3764518	SCD1 KD + DMSO
			1	2	3
Probe	GeneID	Symbol	Intensity	Intensity	Intensity	Full name
1007_s_at	780//2968	DDR1//GTF2H4	681.138	765.813	762.992	discoidin domain receptor tyrosine kinase 1//general transcription factor IIH subunit 4
1053_at	5982	RFC2	257.543	123.737	168.083	replication factor C subunit 2
121_at	7849	PAX8	134.664	101.269	145.907	paired box 8
1316_at	7067	THRA	24.342	18.25	22.678	thyroid hormone receptor, alpha
1431_at	1571	CYP2E1	9.254	8.779	7.66	cytochrome P450 family 2 subfamily E member 1
1552256_a_at	949	SCARB1	390.323	637.887	648.435	scavenger receptor class B member 1
1552257_a_at	23170	TTLL12	446.295	375.135	366.79	tubulin tyrosine ligase like 12
1552263_at	5594	MAPK1	53.03	69.031	61.241	mitogen-activated protein kinase 1
1552264_a_at	5594	MAPK1	135.578	132.397	115.456	mitogen-activated protein kinase 1
1552266_at	203102	ADAM32	10.845	11.081	18.486	ADAM metallopeptidase domain 32
1552274_at	54899	PXK	62.01	58.437	49.661	PX domain containing serine/threonine kinase like
1552275_s_at	54899	PXK	39.867	40.56	46.118	PX domain containing serine/threonine kinase like
1552277_a_at	91283//100526694	MSANTD3//MSANTD3-TMEFF1	315.102	389.118	339.63	Myb/SANT DNA binding domain containing 3//MSANTD3-TMEFF1 readthrough
1552279_a_at	113235	SLC46A1	61.859	44.968	64.109	solute carrier family 46 member 1
1552283_s_at	79844//653082	ZDHHC11//ZDHHC11B	71.624	57.006	69.304	zinc finger DHHC-type containing 11//zinc finger DHHC-type containing 11B
1552286_at	90423//440862	ATP6V1E2//LOC440862	73.963	96.874	83.89	ATPase H+ transporting V1 subunit E2//uncharacterized LOC440862
1552287_s_at	172	AFG3L1P	212.948	159.648	238.694	AFG3 like matrix AAA peptidase subunit 1, pseudogene
1552291_at	54965	PIGX	90.435	55.176	99.054	phosphatidylinositol glycan anchor biosynthesis class X
1552295_a_at	91252	SLC39A13	83.101	102.025	96.568	solute carrier family 39 member 13
1552301_a_at	84940	CORO6	39.564	31.786	35.137	coronin 6
1552306_at	84920//144245	ALG10//ALG10B	21.773	26.086	26.117	ALG10, alpha-1,2-glucosyltransferase//ALG10B, alpha-1,2-glucosyltransferase
1552310_at	123207	C15orf40	164.207	172.216	173.922	chromosome 15 open reading frame 40
1552312_a_at	4238	MFAP3	40.81	63.525	50.283	microfibrillar associated protein 3
1552319_a_at	11202	KLK8	29.113	33.461	26.642	kallikrein related peptidase 8
1552323_s_at	159091	FAM122C	23.914	40.577	19.658	family with sequence similarity 122C
1552329_at	5930	RBBP6	62.004	69.396	52.624	retinoblastoma binding protein 6
1552330_at	92806	CENPBD1	70.227	70.239	85.642	CENPB DNA-binding domain containing 1
1552334_at	11078	TRIOBP	247.532	133.888	253.435	TRIO and F-actin binding protein
1552344_s_at	29883	CNOT7	166.118	134.816	137.286	CCR4-NOT transcription complex subunit 7
1552347_at	9946	CRYZL1	58.695	71.398	64.227	crystallin zeta like 1
1552360_a_at	114609	TIRAP	71.813	71.282	35.905	toll-interleukin 1 receptor (TIR) domain containing adaptor protein
1552362_a_at	116842	LEAP2	53.181	58.478	39.471	liver expressed antimicrobial peptide 2
1552364_s_at	124540	MSI2	112.944	140.524	148.356	musashi RNA binding protein 2
1552370_at	132321	C4orf33	69.217	65.076	60.848	chromosome 4 open reading frame 33
1552378_s_at	157506	RDH10	38.094	41.194	45.085	retinol dehydrogenase 10 (all-trans)
1552389_at	203111	ERICH5	38.705	44.572	50.915	glutamate rich 5
1552390_a_at	203111	ERICH5	105.029	97.033	112.45	glutamate rich 5
1552417_a_at	121441	NEDD1	104.251	75.183	81.411	neural precursor cell expressed, developmentally down-regulated 1
1552423_at	2117	ETV3	19.784	11.851	12.348	ETS variant 3
1552426_a_at	80213	TM2D3	713.729	657.557	540.997	TM2 domain containing 3
1552472_a_at	23527	ACAP2	81.1	121.87	60.219	ArfGAP with coiled-coil, ankyrin repeat and PH domains 2
1552474_a_at	2593	GAMT	250.688	175.133	264.761	guanidinoacetate N-methyltransferase
1552477_a_at	3664	IRF6	83.793	129.934	56.567	interferon regulatory factor 6
1552481_s_at	10905	MAN1A2	24.139	21.657	22.919	mannosidase alpha class 1A member 2
1552485_at	114294	LACTB	34.871	26.266	21.549	lactamase beta
1552486_s_at	114294	LACTB	61.547	75.997	59.023	lactamase beta
1552490_at	246269	LACE1	8.229	5.746	16.798	lactation elevated 1
1552496_a_at	23242	COBL	19.041	19.985	15.832	cordon-bleu WH2 repeat protein
1552520_at	157753	TMEM74	9.969	7.726	6.211	transmembrane protein 74
1552546_a_at	137994	LETM2	54.526	127.824	149.435	leucine zipper and EF-hand containing transmembrane protein 2
1552573_s_at	145282	MIPOL1	48.429	41.91	26.365	mirror-image polydactyly 1
1552575_a_at	135398	C6orf141	108.518	99.968	76.375	chromosome 6 open reading frame 141
1552579_a_at	8747	ADAM21	40.513	25.099	22.099	ADAM metallopeptidase domain 21
1552607_at	100132967//286967	FAM223A//FAM223B	25.355	30.379	27.402	family with sequence similarity 223 member A (non-protein coding)//family with sequence similarity 223 member B (non-protein coding)
1552610_a_at	3716	JAK1	155.729	204.627	226.645	Janus kinase 1
1552611_a_at	3716	JAK1	252.96	311.953	314.132	Janus kinase 1
1552612_at	56990	CDC42SE2	115.855	159.764	117.33	CDC42 small effector 2
1552613_s_at	56990	CDC42SE2	110.262	115.408	88.852	CDC42 small effector 2
1552617_a_at	64326	RFWD2	263.609	267.013	298.5	ring finger and WD repeat domain 2, E3 ubiquitin protein ligase
1552618_at	10228	STX6	116.635	116.983	112.347	syntaxin 6
1552619_a_at	54443	ANLN	388.394	260.899	292.236	anillin actin binding protein
1552623_at	84941	HSH2D	44.94	20.918	28.128	hematopoietic SH2 domain containing
1552625_a_at	51095	TRNT1	117.265	117.911	132.829	tRNA nucleotidyl transferase, CCA-adding, 1
1552627_a_at	394	ARHGAP5	59.264	55.988	42.835	Rho GTPase activating protein 5
1552628_a_at	64224	HERPUD2	237.514	284.116	239.524	HERPUD family member 2
1552632_a_at	22901//5573	ARSG//PRKAR1A	45.735	45.294	46.728	arylsulfatase G//protein kinase cAMP-dependent type I regulatory subunit alpha
1552633_at	94039	ZNF101	29.676	24.283	31.372	zinc finger protein 101
1552634_a_at	94039	ZNF101	29.627	13.315	37.451	zinc finger protein 101
1552644_a_at	80012	PHC3	34.492	47.567	30.61	polyhomeotic homolog 3
1552648_a_at	8797	TNFRSF10A	182.849	285.911	298.921	tumor necrosis factor receptor superfamily member 10a
1552656_s_at	127933	UHMK1	26.764	27.399	36.581	U2AF homology motif (UHM) kinase 1
1552658_a_at	89795	NAV3	22.364	104.98	146.434	neuron navigator 3
1552660_a_at	55322	C5orf22	96.226	99.731	96.714	chromosome 5 open reading frame 22
1552664_at	201163	FLCN	108.828	64.228	101.454	folliculin
1552670_a_at	79660	PPP1R3B	46.595	33.713	29.041	protein phosphatase 1 regulatory subunit 3B
1552678_a_at	57646	USP28	93.702	64.052	64.631	ubiquitin specific peptidase 28
1552680_a_at	57082	CASC5	44.993	28.807	44.682	cancer susceptibility candidate 5
1552682_a_at	57082	CASC5	26.906	22.282	25.589	cancer susceptibility candidate 5
1552684_a_at	123228	SENP8	53.982	46.119	39.46	SUMO/sentrin peptidase family member, NEDD8 specific
1552696_at	123606	NIPA1	28.95	36.275	24.314	non imprinted in Prader-Willi/Angelman syndrome 1
1552705_at	142679	DUSP19	10.038	9.365	16.945	dual specificity phosphatase 19
1552711_a_at	124637	CYB5D1	175.438	159.471	151.911	cytochrome b5 domain containing 1
1552716_at	79925	SPEF2	40.153	40.418	39.411	sperm flagellar 2
1552727_s_at	170691	ADAMTS17	33.238	30.406	103.849	ADAM metallopeptidase with thrombospondin type 1 motif 17
1552733_at	122773	KLHDC1	20.661	15.187	23.482	kelch domain containing 1
1552738_a_at	54879	ST7L	19.091	29.334	23.875	suppression of tumorigenicity 7 like
1552739_s_at	54879	ST7L	32.748	48.498	33.011	suppression of tumorigenicity 7 like
1552766_at	90161	HS6ST2	67.196	76.822	36.094	heparan sulfate 6-O-sulfotransferase 2
1552767_a_at	90161	HS6ST2	625.975	559.15	505.145	heparan sulfate 6-O-sulfotransferase 2
1552789_at	7095	SEC62	87.105	49.518	49.982	SEC62 homolog, preprotein translocation factor
1552790_a_at	7095	SEC62	208.511	165.965	122.697	SEC62 homolog, preprotein translocation factor
1552792_at	122809	SOCS4	17.412	27.633	21.647	suppressor of cytokine signaling 4
1552812_a_at	29843	SENP1	20.733	24.409	19.278	SUMO1/sentrin specific peptidase 1
1552849_at	130951	M1AP	53.22	44.096	48.716	meiosis 1 associated protein
1552870_s_at	126859	AXDND1	6.55	11.368	14.437	axonemal dynein light chain domain containing 1
1552897_a_at	170850	KCNG3	26.675	16.198	21.109	potassium voltage-gated channel modifier subfamily G member 3
1552921_a_at	63979	FIGNL1	61.909	83.68	88.374	fidgetin like 1
1552930_at	79258	MMEL1	42.404	40.765	45.604	membrane metallo-endopeptidase-like 1
1552931_a_at	5151	PDE8A	71.338	71.127	42.91	phosphodiesterase 8A
1552937_s_at	84126	ATRIP	51.285	52.039	72.213	ATR interacting protein
1552946_at	163071	ZNF114	32.76	21.926	19.036	zinc finger protein 114
1552947_x_at	163071	ZNF114	24.578	22.683	33.136	zinc finger protein 114
1552970_s_at	9204	ZMYM6	17.571	12.068	12.832	zinc finger MYM-type containing 6
1552977_a_at	10695	CNPY3	259.672	205.87	250.593	canopy FGF signaling regulator 3
1552978_a_at	9522	SCAMP1	87.719	68.694	62.157	secretory carrier membrane protein 1
1552988_at	160140	C11orf65	13.088	8.708	18.362	chromosome 11 open reading frame 65
1553015_a_at	9401	RECQL4	150.49	68.612	133.037	RecQ like helicase 4
1553030_a_at	6821	SUOX	51.053	40.294	47.388	sulfite oxidase
1553034_at	10806	SDCCAG8	46.696	66.502	42.901	serologically defined colon cancer antigen 8
1553048_a_at	8396	PIP4K2B	72.216	59.03	87.667	phosphatidylinositol-5-phosphate 4-kinase type 2 beta
1553055_a_at	162394	SLFN5	25.53	80.099	39.666	schlafen family member 5
1553088_a_at	10018	BCL2L11	38.601	18.286	32.202	BCL2 like 11
1553096_s_at	10018	BCL2L11	108.874	107.939	98.886	BCL2 like 11
1553099_at	200765	TIGD1	35.312	33.235	34.83	tigger transposable element derived 1
1553101_a_at	54890	ALKBH5	351.043	323.273	320.27	alkB homolog 5, RNA demethylase
1553103_at	4799	NFX1	398.985	474.042	338.905	nuclear transcription factor, X-box binding 1
1553105_s_at	1829	DSG2	263.698	239.587	169.976	desmoglein 2
1553106_at	134553	C5orf24	144.59	174.337	153.925	chromosome 5 open reading frame 24
1553107_s_at	134553	C5orf24	78.39	64.546	72.619	chromosome 5 open reading frame 24
1553108_at	134553	C5orf24	53.305	58.92	61.878	chromosome 5 open reading frame 24
1553111_a_at	89890	KBTBD6	133.917	67.301	128.004	kelch repeat and BTB domain containing 6
1553112_s_at	1024	CDK8	119.653	126.829	110.457	cyclin-dependent kinase 8
1553113_s_at	1024	CDK8	325.352	386.952	333.573	cyclin-dependent kinase 8
1553117_a_at	11329	STK38	103.634	96.776	121.262	serine/threonine kinase 38
1553118_at	117145	THEM4	148.952	134.876	166.875	thioesterase superfamily member 4
1553122_s_at	57786//100533952	RBAK//RBAK-RBAKDN	33.048	33.374	18.155	RB associated KRAB zinc finger//RBAK-RBAKDN readthrough
1553132_a_at	123036	TC2N	20.454	48.801	20.597	tandem C2 domains, nuclear
1553133_at	203228	C9orf72	29.449	51.699	43.314	chromosome 9 open reading frame 72
1553138_a_at	126549	ANKLE1	32.928	15.989	36.251	ankyrin repeat and LEM domain containing 1
1553142_at	144811	LACC1	5.502	20.778	12.846	laccase domain containing 1
1553148_a_at	23161	SNX13	45.627	50.196	30.043	sorting nexin 13
1553158_at	84984	CEP19	52.85	30.858	56.626	centrosomal protein 19
1553162_x_at	148137	PROSER3	55.559	68.021	64.167	proline and serine rich 3
1553167_a_at	51091	SEPSECS	55.728	92.331	93.397	Sep (O-phosphoserine) tRNA:Sec (selenocysteine) tRNA synthase
1553172_at	27153	ZNF777	107.278	135.561	131.345	zinc finger protein 777
1553181_at	64794	DDX31	21.18	12.248	9.62	DEAD-box helicase 31
1553202_at	219736	STOX1	23.932	33.495	22.154	storkhead box 1
1553209_at	84900	RNFT2	28.892	30.291	42.966	ring finger protein, transmembrane 2
1553216_at	7592	ZNF41	25.106	25.49	21.312	zinc finger protein 41
1553217_s_at	7592	ZNF41	24.594	14.097	15.722	zinc finger protein 41
1553218_a_at	84450	ZNF512	121.292	59.584	68.025	zinc finger protein 512
1553220_at	150864	FAM117B	41.119	29.774	24.412	family with sequence similarity 117 member B
1553225_s_at	7626	ZNF75D	11.882	20.51	21.339	zinc finger protein 75D
1553227_s_at	54014	BRWD1	66.34	52.714	51.466	bromodomain and WD repeat domain containing 1
1553252_a_at	254065	BRWD3	65.604	52.763	41.035	bromodomain and WD repeat domain containing 3
1553274_a_at	154007	SNRNP48	165.314	199.436	164.794	small nuclear ribonucleoprotein U11/U12 subunit 48
1553280_at	150962	PUS10	19.471	21.161	25.229	pseudouridylate synthase 10
1553286_at	148254	ZNF555	49.751	56.72	38.295	zinc finger protein 555
1553288_a_at	222950	NYAP1	51.945	75.667	30.627	neuronal tyrosine phosphorylated phosphoinositide-3-kinase adaptor 1
1553292_s_at	124923	SGK494	39.073	32.094	41.312	uncharacterized serine/threonine-protein kinase SgK494
1553301_a_at	130827	TMEM182	28.065	42.729	32.233	transmembrane protein 182
1553304_at	149986	LSM14B	49.388	43.068	45.711	LSM family member 14B
1553322_s_at	7003	TEAD1	31.078	29.065	16.147	TEA domain transcription factor 1
1553338_at	163859	SDE2	50.165	67.63	56.133	SDE2 telomere maintenance homolog
1553349_at	196528	ARID2	18.276	9.731	31.486	AT-rich interaction domain 2
1553354_a_at	105378302//101060691	LOC105378302//NUTM2B-AS1	19.174	19.788	19.664	uncharacterized LOC105378302//NUTM2B antisense RNA 1
1553400_a_at	147081//104909134	CRHR1-IT1//MGC57346-CRHR1	90.921	76.144	87.218	CRHR1 intronic transcript 1//MGC57346-CRHR1 readthrough
1553402_a_at	3077	HFE	11.085	6.462	7.82	hemochromatosis
1553510_s_at	9125	CNOT9	160.946	121.774	157.658	CCR4-NOT transcription complex subunit 9
1553528_a_at	6877	TAF5	91.286	73.845	46.777	TATA-box binding protein associated factor 5
1553530_a_at	3688//84658	ITGB1//ADGRE3	1391.26	1524.03	1210.37	integrin subunit beta 1//adhesion G protein-coupled receptor E3
1553535_a_at	5905	RANGAP1	98.63	97.948	95.945	Ran GTPase activating protein 1
1553538_s_at	4512	COX1	7920.93	8077.89	8590.13	cytochrome c oxidase subunit I
1553542_at	202243	CCDC125	29.943	31.588	32.321	coiled-coil domain containing 125
1553551_s_at	4536	ND2	6030.94	4991.6	6482.92	MTND2
1553567_s_at	4508	ATP6	5710.54	5337.66	5578.61	ATP synthase F0 subunit 6
1553569_at	4513	COX2	10031.2	10034	11119.4	cytochrome c oxidase subunit II
1553570_x_at	4513	COX2	10377.2	9935.72	10938.1	cytochrome c oxidase subunit II
1553574_at	338376//554202	IFNE//MIR31HG	9.593	7.297	15.387	interferon, epsilon//MIR31 host gene
1553575_at	4541	ND6	379.687	330.216	460.485	NADH dehydrogenase, subunit 6 (complex I)
1553581_s_at	285672	SREK1IP1	430.646	585.336	485.384	SREK1 interacting protein 1
1553587_a_at	56655	POLE4	61.897	56.028	41.227	polymerase (DNA) epsilon 4, accessory subunit
1553588_at	4537	ND3	9084.79	8745.51	9170.32	NADH dehydrogenase, subunit 3 (complex I)
1553594_a_at	3640	INSL3	74.82	69.33	59.51	insulin like 3
1553603_s_at	64225	ATL2	87.245	80.093	54.384	atlastin GTPase 2
1553612_at	117608	ZNF354B	29.347	25.173	22.222	zinc finger protein 354B
1553613_s_at	2296	FOXC1	942.725	530.103	573.23	forkhead box C1
1553672_at	55740	ENAH	27.383	38.775	26.132	enabled homolog (Drosophila)
1553677_a_at	261726	TIPRL	294.598	381.041	317.167	TOR signaling pathway regulator
1553678_a_at	3688	ITGB1	1347.41	1571.92	1329.41	integrin subunit beta 1
1553679_s_at	154807	VKORC1L1	33.525	32.135	25.519	vitamin K epoxide reductase complex subunit 1 like 1
1553681_a_at	5551	PRF1	108.779	54.946	104.697	perforin 1
1553683_s_at	144699	FBXL14	11.603	12.279	8.259	F-box and leucine-rich repeat protein 14
1553684_at	285755	PPIL6	32.757	35.882	49.904	peptidylprolyl isomerase like 6
1553689_s_at	131965	METTL6	114.983	150.31	158.396	methyltransferase like 6
1553690_at	151648	SGO1	8.482	8.376	8.337	shugoshin 1
1553691_at	148789	B3GALNT2	23.739	26.077	20.459	beta-1,3-N-acetylgalactosaminyltransferase 2
1553693_s_at	84869	CBR4	18.003	13.481	12.197	carbonyl reductase 4
1553694_a_at	5286	PIK3C2A	50.353	63.541	55.324	phosphatidylinositol-4-phosphate 3-kinase catalytic subunit type 2 alpha
1553703_at	163049	ZNF791	281.093	286.827	338.812	zinc finger protein 791
1553704_x_at	163049	ZNF791	189.552	153.074	209.464	zinc finger protein 791
1553709_a_at	84950	PRPF38A	303.041	322.584	339.99	pre-mRNA processing factor 38A
1553715_s_at	84331	MCRIP2	313.255	309.05	202.177	MAPK regulated co-repressor interacting protein 2
1553718_at	147694	ZNF548	105.63	88.856	89.249	zinc finger protein 548
1553719_s_at	147694	ZNF548	39.942	29.26	26.558	zinc finger protein 548
1553725_s_at	84146	ZNF644	61.141	91.948	87.82	zinc finger protein 644
1553726_s_at	221322	TBC1D32	36.82	34.031	28.763	TBC1 domain family member 32
1553732_s_at	84902	CEP89	36.332	52.332	53.967	centrosomal protein 89
1553734_at	122481	AK7	23.322	21.895	22.425	adenylate kinase 7
1553743_at	151194	METTL21A	156.32	163.254	115.038	methyltransferase like 21A
1553750_a_at	143684	FAM76B	59.785	68.059	62.307	family with sequence similarity 76 member B
1553764_a_at	84962	AJUBA	188.539	353.851	326.256	ajuba LIM protein
1553768_a_at	285761	DCBLD1	59.13	78.771	87.845	discoidin, CUB and LCCL domain containing 1
1553778_at	155368	WBSCR27	86.806	75.57	85.095	Williams Beuren syndrome chromosome region 27
1553780_at	196872	LINC00638	30.788	21.549	33.75	long intergenic non-protein coding RNA 638
1553799_at	196951	FAM227B	7.269	18.759	11.903	family with sequence similarity 227 member B
1553801_a_at	112487	DTD2	56.941	40.482	80.738	D-tyrosyl-tRNA deacylase 2 (putative)
1553810_a_at	57650	KIAA1524	41.606	34.132	41.234	KIAA1524
1553813_s_at	79816	TLE6	36.382	21.446	28.868	transducin like enhancer of split 6
1553815_a_at	170082	TCEANC	11.088	18.763	15.952	transcription elongation factor A N-terminal and central domain containing
1553830_s_at	4101//266740	MAGEA2//MAGEA2B	630.018	728.018	679.784	MAGE family member A2//MAGE family member A2B
1553881_at	84060	RBM48	20.434	24.624	19.573	RNA binding motif protein 48
1553928_at	255520	ELMOD2	100.23	175.588	131.263	ELMO domain containing 2
1553940_a_at	123355	LRRC28	64.372	58.061	54.987	leucine rich repeat containing 28
1553947_at	118460	EXOSC6	123.241	68.427	102.884	exosome component 6
1553954_at	199857	ALG14	230.505	328.296	258.825	ALG14, UDP-N-acetylglucosaminyltransferase subunit
1553955_at	129285	PPP1R21	405.577	370.071	335.713	protein phosphatase 1 regulatory subunit 21
1553956_at	65062//100885799	TMEM237//ENO1P4	183.744	156.794	216.432	transmembrane protein 237//enolase 1, (alpha) pseudogene 4
1553957_at	163050	ZNF564	53.917	47.596	63.998	zinc finger protein 564
1553959_a_at	126792	B3GALT6	212.403	255.362	184.962	Beta-1,3-galactosyltransferase 6
1553960_at	90203	SNX21	49.546	45.009	79.479	sorting nexin family member 21
1553962_s_at	388	RHOB	16.461	30.778	75.087	ras homolog family member B
1553968_a_at	113179//113178	ADAT3//SCAMP4	134.407	150.892	110.374	adenosine deaminase, tRNA specific 3//secretory carrier membrane protein 4
1553974_at	128977	C22orf39	187.153	174.653	161.986	chromosome 22 open reading frame 39
1553976_a_at	25911	DPCD	600.66	368.772	310.984	deleted in primary ciliary dyskinesia homolog (mouse)
1553979_at	7675	ZNF121	1264.52	1241.22	1249.27	zinc finger protein 121
1553984_s_at	1841	DTYMK	475.791	313.655	326.001	deoxythymidylate kinase
1553987_at	51275	MAPKAPK5-AS1	259.661	358.667	247.398	MAPKAPK5 antisense RNA 1
1553991_s_at	54621	VSIG10	76.736	46.337	35.751	V-set and immunoglobulin domain containing 10
1553992_s_at	10230	NBR2	41.714	70.169	61.491	neighbor of BRCA1 gene 2 (non-protein coding)
1553993_s_at	81857//102465480	MED25//MIR6800	236.807	198.901	288.706	mediator complex subunit 25//microRNA 6800
1553994_at	4907	NT5E	86.671	254.794	76.718	5'-nucleotidase ecto
1553995_a_at	4907	NT5E	162.735	206.805	121.464	5'-nucleotidase ecto
1553997_a_at	253982	ASPHD1	142.162	134.073	115.461	aspartate beta-hydroxylase domain containing 1
1554001_at	4591	TRIM37	64.322	74.994	70.126	tripartite motif containing 37
1554006_a_at	3993	LLGL2	100.031	97.998	140.163	LLGL2, scribble cell polarity complex component
1554007_at	158399	ZNF483	143.692	84.422	192.77	zinc finger protein 483
1554008_at	9180	OSMR	114.331	115.148	70.888	oncostatin M receptor
1554010_at	3340	NDST1	51.857	54.762	48.712	N-deacetylase/N-sulfotransferase 1
1554014_at	1106//100422995	CHD2//MIR3175	132.646	234.957	109.786	chromodomain helicase DNA binding protein 2//microRNA 3175
1554015_a_at	1106//100422995	CHD2//MIR3175	52.036	129.174	54.306	chromodomain helicase DNA binding protein 2//microRNA 3175
1554016_a_at	79650	USB1	110.961	107.373	147.77	U6 snRNA biogenesis phosphodiesterase 1
1554019_s_at	285753	CEP57L1	33.372	34.903	31.142	centrosomal protein 57 like 1
1554020_at	636	BICD1	63.903	71.229	92.477	BICD cargo adaptor 1
1554021_a_at	7559	ZNF12	135.573	99.055	93.842	zinc finger protein 12
1554029_a_at	9652	TTC37	29.83	29.959	22.278	tetratricopeptide repeat domain 37
1554036_at	9841	ZBTB24	31.482	17.043	30.212	zinc finger and BTB domain containing 24
1554037_a_at	9841	ZBTB24	28.061	21.31	25.206	zinc finger and BTB domain containing 24
1554038_at	55132	LARP1B	15.611	24.471	18.266	La ribonucleoprotein domain family member 1B
1554047_at	10190	TXNDC9	79.136	79.484	99.162	thioredoxin domain containing 9
1554053_at	10558	SPTLC1	36.566	60.723	87.965	serine palmitoyltransferase long chain base subunit 1
1554057_at	645676	ASH1L-AS1	42.52	42.55	48.41	ASH1L antisense RNA 1
1554063_at	100533106//84933	ZHX1-C8orf76//C8orf76	17.91	25.622	26.411	ZHX1-C8orf76 readthrough//chromosome 8 open reading frame 76
1554067_at	144577	C12orf66	177.573	162.577	134.796	chromosome 12 open reading frame 66
1554068_s_at	144577	C12orf66	62.887	65.441	53.454	chromosome 12 open reading frame 66
1554076_s_at	219902	TMEM136	60.586	65.397	49.648	transmembrane protein 136
1554077_a_at	79639	TMEM53	108.17	86.226	85.96	transmembrane protein 53
1554078_s_at	9093	DNAJA3	691.41	876.581	660.365	DnaJ heat shock protein family (Hsp40) member A3
1554079_at	374378	GALNT18	184.573	129.236	147.194	polypeptide N-acetylgalactosaminyltransferase 18
1554080_at	9125	CNOT9	86.877	80.559	82.873	CCR4-NOT transcription complex subunit 9
1554082_a_at	79707	NOL9	110.008	105.926	114.632	nucleolar protein 9
1554085_at	317781	DDX51	79.836	57.484	84.362	DEAD-box helicase 51
1554089_s_at	51119//155370	SBDS//SBDSP1	483.732	734.915	746.376	SBDS ribosome assembly guanine nucleotide exchange factor//Shwachman-Bodian-Diamond syndrome pseudogene 1
1554091_a_at	114609	TIRAP	33.921	42.511	25.903	toll-interleukin 1 receptor (TIR) domain containing adaptor protein
1554093_a_at	10302	SNAPC5	174.815	166.382	229.534	small nuclear RNA activating complex polypeptide 5
1554095_at	155435	RBM33	36.157	21.181	32.636	RNA binding motif protein 33
1554097_a_at	554202	MIR31HG	29.578	35.072	65.864	MIR31 host gene
1554098_at	169981	SPIN3	18.396	12.26	17.238	spindlin family member 3
1554099_a_at	169981	SPIN3	38.411	47.114	40.805	spindlin family member 3
1554101_a_at	84899//101234262	TMTC4//COX5BP6	75.262	47.999	51.99	transmembrane and tetratricopeptide repeat containing 4//cytochrome c oxidase subunit 5B pseudogene 6
1554102_a_at	84899	TMTC4	46.976	48.869	40.182	transmembrane and tetratricopeptide repeat containing 4
1554106_at	65065	NBEAL1	23.728	31.006	35.441	neurobeachin like 1
1554112_a_at	9706	ULK2	36.568	29.703	35.709	unc-51 like autophagy activating kinase 2
1554119_at	79650	USB1	21.291	12.209	13.479	U6 snRNA biogenesis phosphodiesterase 1
1554126_at	253827	MSRB3	89.047	96.835	88.114	methionine sulfoxide reductase B3
1554127_s_at	253827	MSRB3	37.838	35.389	40.131	methionine sulfoxide reductase B3
1554132_a_at	54462	CCSER2	32.38	85.16	87.076	coiled-coil serine rich protein 2
1554140_at	79819	WDR78	26.69	56.467	42.687	WD repeat domain 78
1554145_a_at	129285	PPP1R21	82.594	78.247	56.723	protein phosphatase 1 regulatory subunit 21
1554148_a_at	9197	SLC33A1	163.952	407.764	231.821	solute carrier family 33 member 1
1554149_at	56650	CLDND1	2270.99	2055.44	1356.78	claudin domain containing 1
1554152_a_at	4967	OGDH	21.775	22.156	39.656	oxoglutarate dehydrogenase
1554155_at	79648	MCPH1	29.605	46.369	45.179	microcephalin 1
1554161_at	9481	SLC25A27	14.233	25.114	16.274	solute carrier family 25 member 27
1554167_a_at	51125	GOLGA7	329.19	341.68	338.509	golgin A7
1554168_a_at	30011	SH3KBP1	709.672	1146.47	1003.45	SH3-domain kinase binding protein 1
1554171_at	9203	ZMYM3	53.993	27.165	27.282	zinc finger MYM-type containing 3
1554172_a_at	9203	ZMYM3	55.892	49.944	44.414	zinc finger MYM-type containing 3
1554176_a_at	285315	C3orf33	21.829	37.467	28.859	chromosome 3 open reading frame 33
1554177_a_at	27109	ATP5S	14.537	37.192	25.355	ATP synthase, H+ transporting, mitochondrial Fo complex subunit s (factor B)
1554178_a_at	285172	FAM126B	27.797	28.772	23.293	family with sequence similarity 126 member B
1554182_at	375593//378108	TRIM73//TRIM74	35.42	29.314	43.437	tripartite motif containing 73//tripartite motif containing 74
1554217_a_at	55610	VPS50	22.064	17.815	20.124	VPS50, EARP/GARPII complex subunit
1554229_at	153222	CREBRF	24.982	31.601	28.749	CREB3 regulatory factor
1554239_s_at	284273	ZADH2	81.268	48.545	70.88	zinc binding alcohol dehydrogenase domain containing 2
1554241_at	1690	COCH	65.56	78.458	65.479	cochlin
1554242_a_at	1690	COCH	41.037	41.427	32.839	cochlin
1554248_at	27332	ZNF638	31.961	31.375	25.98	zinc finger protein 638
1554249_a_at	27332	ZNF638	94.353	103.397	81.602	zinc finger protein 638
1554250_s_at	378108//375593	TRIM74//TRIM73	48.303	47.94	37.521	tripartite motif containing 74//tripartite motif containing 73
1554251_at	50809	HP1BP3	104.347	103.043	125.13	heterochromatin protein 1 binding protein 3
1554253_a_at	204219	CERS3	15.097	14.181	10.201	ceramide synthase 3
1554256_a_at	80003	PCNX2	34.746	43.758	42.978	pecanex homolog 2 (Drosophila)
1554260_a_at	285527	FRYL	87.899	71.264	88.171	FRY like transcription coactivator
1554271_a_at	91687	CENPL	104.529	114.039	105.901	centromere protein L
1554283_at	25819	NOCT	52.835	88.459	111.709	nocturnin
1554287_at	89122	TRIM4	22.897	31.083	40.401	tripartite motif containing 4
1554291_at	23074	UHRF1BP1L	116.376	82.488	72.559	UHRF1 binding protein 1 like
1554311_a_at	6830	SUPT6H	6.515	6.412	9.477	SPT6 homolog, histone chaperone
1554314_at	135398	C6orf141	23.428	40.473	26.449	chromosome 6 open reading frame 141
1554317_s_at	115708	TRMT61A	37.816	45.366	50.71	tRNA methyltransferase 61A
1554321_a_at	9054	NFS1	76.186	43.327	69.531	NFS1 cysteine desulfurase
1554332_a_at	100127888	SLCO4A1-AS1	23.631	23.333	23.986	SLCO4A1 antisense RNA 1
1554333_at	55466	DNAJA4	68.156	63.52	87.958	DnaJ heat shock protein family (Hsp40) member A4
1554334_a_at	55466	DNAJA4	174.438	184.902	217.976	DnaJ heat shock protein family (Hsp40) member A4
1554339_a_at	83548	COG3	15.81	23.359	17.845	component of oligomeric golgi complex 3
1554341_a_at	113510	HELQ	93.895	83.427	71.76	helicase, POLQ-like
1554342_s_at	113510	HELQ	127.677	131.699	119.382	helicase, POLQ-like
1554345_a_at	54826	GIN1	138.739	157.088	119.914	gypsy retrotransposon integrase 1
1554351_a_at	261726	TIPRL	274.356	371.662	315.314	TOR signaling pathway regulator
1554352_s_at	10260	DENND4A	84.919	105.868	61.44	DENN domain containing 4A
1554365_a_at	5527	PPP2R5C	336.716	390.624	280.536	protein phosphatase 2 regulatory subunit B', gamma
1554367_at	255022	CALHM1	17.681	12.629	13.668	calcium homeostasis modulator 1
1554390_s_at	10097	ACTR2	189.068	271.986	249.578	ARP2 actin-related protein 2 homolog (yeast)
1554393_a_at	113451	AZIN2	40.882	42.858	49.131	antizyme inhibitor 2
1554397_s_at	55293	UEVLD	90.637	110.418	102.518	UEV and lactate/malate dehyrogenase domains
1554408_a_at	7083	TK1	834.062	377.356	582.949	thymidine kinase 1
1554411_at	1499	CTNNB1	383.202	229.333	555.967	catenin beta 1
1554414_a_at	734	OSGIN2	233.997	314.484	269.493	oxidative stress induced growth inhibitor family member 2
1554415_at	27097	TAF5L	39.639	31.472	47.075	TATA-box binding protein associated factor 5 like
1554417_s_at	51107	APH1A	141.064	151.531	155.339	aph-1 homolog A, gamma secretase subunit
1554423_a_at	25793	FBXO7	584.631	639.948	702.717	F-box protein 7
1554424_at	81608	FIP1L1	71.578	89.882	77.514	factor interacting with PAPOLA and CPSF1
1554433_a_at	7705	ZNF146	477.277	533.513	398.263	zinc finger protein 146
1554438_at	56243	KIAA1217	9.28	14.297	17.206	KIAA1217
1554441_a_at	23063	WAPL	136.901	215.83	180.789	WAPL cohesin release factor
1554444_s_at	54978	SLC35F6	83.748	70.317	57.858	solute carrier family 35 member F6
1554447_at	554203	JPX	60.814	62.015	65.191	JPX transcript, XIST activator (non-protein coding)
1554449_at	166968	MIER3	17.314	15.7	14.803	MIER family member 3
1554450_s_at	166968	MIER3	86.149	93.147	73.373	MIER family member 3
1554451_s_at	85406	DNAJC14	186.466	163.763	183.366	DnaJ heat shock protein family (Hsp40) member C14
1554452_a_at	29923	HILPDA	241.258	153.309	149.512	hypoxia inducible lipid droplet associated
1554453_at	92906	HNRNPLL	38.989	29.594	39.752	heterogeneous nuclear ribonucleoprotein L like
1554455_at	55180	LINS1	33.02	33.076	27.267	lines homolog 1
1554462_a_at	4189	DNAJB9	201.417	770.92	394.066	DnaJ heat shock protein family (Hsp40) member B9
1554464_a_at	10491	CRTAP	490.182	404.893	725.031	cartilage associated protein
1554465_s_at	55634//641339	KRBOX4//ZNF674	58.254	61.014	66.066	KRAB box domain containing 4//zinc finger protein 674
1554469_at	29068	ZBTB44	19.307	42.52	16.189	zinc finger and BTB domain containing 44
1554470_s_at	29068	ZBTB44	80.226	76.76	38.056	zinc finger and BTB domain containing 44
1554471_a_at	81573	ANKRD13C	136.847	188.617	122.827	ankyrin repeat domain 13C
1554472_a_at	51105	PHF20L1	47.32	49.211	41.9	PHD finger protein 20-like 1
1554478_a_at	55027	HEATR3	17.444	26.915	29.634	HEAT repeat containing 3
1554479_a_at	22900	CARD8	140.253	179.35	145.856	caspase recruitment domain family member 8
1554480_a_at	83787//389137	ARMC10//ARMC10P1	496.854	395.074	397.337	armadillo repeat containing 10//armadillo repeat containing 10 pseudogene 1
1554482_a_at	51128	SAR1B	177.401	218.781	196.681	secretion associated Ras related GTPase 1B
1554486_a_at	54438	GFOD1	13.09	5.941	5.305	glucose-fructose oxidoreductase domain containing 1
1554487_a_at	1388	ATF6B	48.442	34.027	49.272	activating transcription factor 6 beta
1554489_a_at	80321	CEP70	209.977	176.586	142.772	centrosomal protein 70
1554493_s_at	63892	THADA	37.16	35.083	26.179	thyroid adenoma associated
1554509_a_at	80013	FAM188A	68.749	74.013	66.418	family with sequence similarity 188 member A
1554510_s_at	27069	GHITM	866.959	988.437	1016.54	growth hormone inducible transmembrane protein
1554512_a_at	84902	CEP89	33.775	29.332	28.261	centrosomal protein 89
1554513_s_at	84902	CEP89	35.3	34.867	40.444	centrosomal protein 89
1554518_at	79807	GSTCD	31.149	31.593	31.151	glutathione S-transferase C-terminal domain containing
1554522_at	54805	CNNM2	55.176	38.263	25.403	cyclin and CBS domain divalent metal cation transport mediator 2
1554537_at	55863	TMEM126B	14.701	19.555	26.874	transmembrane protein 126B
1554538_at	54509	RHOF	38.431	50.42	45.665	ras homolog family member F (in filopodia)
1554539_a_at	54509	RHOF	279.65	346.833	450.734	ras homolog family member F (in filopodia)
1554544_a_at	4155	MBP	44.421	72.358	43.593	myelin basic protein
1554545_at	403314	APOBEC4	8.927	8.889	12.924	apolipoprotein B mRNA editing enzyme catalytic polypeptide like 4
1554549_a_at	91833	WDR20	25.71	24.096	24.369	WD repeat domain 20
1554553_s_at	90522	YIF1B	86.083	89.119	81.867	Yip1 interacting factor homolog B, membrane trafficking protein
1554555_a_at	79918	SETD6	135.446	129.916	168.748	SET domain containing 6
1554556_a_at	23200	ATP11B	20.152	37.802	33.027	ATPase phospholipid transporting 11B (putative)
1554557_at	23200	ATP11B	32.996	29.531	35.229	ATPase phospholipid transporting 11B (putative)
1554572_a_at	79723	SUV39H2	217.594	181.378	198.635	suppressor of variegation 3-9 homolog 2
1554574_a_at	1727	CYB5R3	120.209	147.463	204.558	cytochrome b5 reductase 3
1554575_a_at	10380	BPNT1	91.339	106.482	105.202	3'(2'), 5'-bisphosphate nucleotidase 1
1554576_a_at	2118	ETV4	90.076	103.072	74.276	ETS variant 4
1554577_a_at	5716	PSMD10	543.835	540.895	454.854	proteasome 26S subunit, non-ATPase 10
1554588_a_at	150737	TTC30B	7.535	5.685	7.894	tetratricopeptide repeat domain 30B
1554594_at	201176	ARHGAP27	19.13	17.083	16.573	Rho GTPase activating protein 27
1554597_at	100874391	OSTCP7	91.388	104.345	98.388	oligosaccharyltransferase complex subunit pseudogene 7
1554600_s_at	4000	LMNA	742.125	646.533	933.872	lamin A/C
1554606_at	153241	CEP120	50.339	74.146	52.377	centrosomal protein 120
1554608_at	10618	TGOLN2	80.469	20.734	34.047	trans-golgi network protein 2
1554609_at	100287896	LOC100287896	63.002	57.522	69.907	uncharacterized LOC100287896
1554614_a_at	58155	PTBP2	36.618	18.081	27.66	polypyrimidine tract binding protein 2
1554619_at	153364	MBLAC2	10.173	11.57	15.362	metallo-beta-lactamase domain containing 2
1554627_a_at	51008	ASCC1	313.805	322.688	282.103	activating signal cointegrator 1 complex subunit 1
1554628_at	126295	ZNF57	161.84	183.641	161.613	zinc finger protein 57
1554638_at	9765	ZFYVE16	25.297	15.555	42.416	zinc finger FYVE-type containing 16
1554660_a_at	163882	CNST	13.516	22.551	13.18	consortin, connexin sorting protein
1554661_s_at	163882	CNST	25.52	29.862	29.489	consortin, connexin sorting protein
1554667_s_at	79828	METTL8	181.735	205.072	223.287	methyltransferase like 8
1554670_at	26088	GGA1	31.499	22.559	22.868	golgi-associated, gamma adaptin ear containing, ARF binding protein 1
1554678_s_at	9987	HNRNPDL	536.336	566.085	581.953	heterogeneous nuclear ribonucleoprotein D like
1554679_a_at	55353	LAPTM4B	1738.73	1658.19	1311.67	lysosomal protein transmembrane 4 beta
1554690_a_at	6867	TACC1	59.598	59.629	62.498	transforming acidic coiled-coil containing protein 1
1554691_a_at	11252	PACSIN2	160.503	165.613	159.722	protein kinase C and casein kinase substrate in neurons 2
1554696_s_at	7298	TYMS	763.484	360.413	674.108	thymidylate synthetase
1554701_a_at	125058	TBC1D16	44.009	28.099	36.878	TBC1 domain family member 16
1554703_at	9639	ARHGEF10	46.52	40.459	58.391	Rho guanine nucleotide exchange factor 10
1554704_at	148229	ATP8B3	147.994	128.479	224.294	ATPase phospholipid transporting 8B3
1554721_a_at	6873	TAF2	134.435	162.606	148.535	TATA-box binding protein associated factor 2
1554726_at	79027	ZNF655	62.92	61.699	62.591	zinc finger protein 655
1554740_a_at	3652	IPP	121.927	99.007	97.756	intracisternal A particle-promoted polypeptide
1554747_a_at	4735	SEPT2	402.465	416.839	338.138	septin 2
1554757_a_at	3632	INPP5A	65.429	74.543	55.435	inositol polyphosphate-5-phosphatase A
1554761_a_at	54919	DNAAF5	71.022	81.046	80.962	dynein (axonemal) assembly factor 5
1554767_s_at	9946	CRYZL1	98.172	77.565	48.89	crystallin zeta like 1
1554768_a_at	4085//4331	MAD2L1//MNAT1	666.588	450.563	490.96	MAD2 mitotic arrest deficient-like 1 (yeast)//MNAT1, CDK activating kinase assembly factor
1554780_a_at	57157	PHTF2	82.518	83.111	46.784	putative homeodomain transcription factor 2
1554794_a_at	9690	UBE3C	24.44	19.473	22.784	ubiquitin protein ligase E3C
1554803_s_at	493829	TRIM72	168.675	229.271	197.831	tripartite motif containing 72
1554804_a_at	149461	CLDN19	38.683	42.262	34.218	claudin 19
1554806_a_at	26269	FBXO8	207.08	269.27	90.314	F-box protein 8
1554807_a_at	56907	SPIRE1	81.126	125.639	86.098	spire type actin nucleation factor 1
1554821_a_at	9189//207063	ZBED1//DHRSX	49.001	55.614	74.086	zinc finger BED-type containing 1//dehydrogenase/reductase (SDR family) X-linked
1554830_a_at	55240	STEAP3	45.684	37.163	43.985	STEAP3 metalloreductase
1554841_at	441024	MTHFD2L	22.228	17.271	20.133	methylenetetrahydrofolate dehydrogenase (NADP+ dependent) 2-like
1554852_a_at	57501	KIAA1257	38.808	46.302	25.454	KIAA1257
1554868_s_at	57092	PCNP	895.518	883.528	674.447	PEST proteolytic signal containing nuclear protein
1554873_at	79848	CSPP1	62.246	54.593	40.761	centrosome and spindle pole associated protein 1
1554878_a_at	5825	ABCD3	80.285	64.595	81.357	ATP binding cassette subfamily D member 3
1554883_a_at	1161	ERCC8	103.594	89.285	88.693	excision repair cross-complementation group 8
1554885_a_at	5558	PRIM2	60.314	30.525	43.133	primase (DNA) subunit 2
1554887_at	101927746	LOC101927746	70.965	56.209	43.888	uncharacterized LOC101927746
1554890_a_at	7072	TIA1	85.76	96.867	80.367	TIA1 cytotoxic granule-associated RNA binding protein
1554894_a_at	84105	PCBD2	57.603	70.07	78.881	pterin-4 alpha-carbinolamine dehydratase 2
1554915_a_at	201626	PDE12	106.283	135.079	167.526	phosphodiesterase 12
1554918_a_at	10257	ABCC4	64.34	47.386	65.193	ATP binding cassette subfamily C member 4
1554919_s_at	79846	CFAP69	19.311	29.379	27.403	cilia and flagella associated protein 69
1554930_a_at	2530	FUT8	197.076	211.597	180.767	fucosyltransferase 8
1554980_a_at	467	ATF3	97.172	704.331	247.365	activating transcription factor 3
1554985_at	252884	ZNF396	22.264	19.354	20.143	zinc finger protein 396
1555004_a_at	5933	RBL1	19.713	10.401	11.657	retinoblastoma-like 1
1555007_s_at	144406	WDR66	22.239	19.064	26.97	WD repeat domain 66
1555021_a_at	8578	SCARF1	23.834	14.622	16.103	scavenger receptor class F member 1
1555037_a_at	3417	IDH1	1231.78	2039.81	2040.49	isocitrate dehydrogenase 1 (NADP+)
1555039_a_at	10257	ABCC4	29	24.321	30.17	ATP binding cassette subfamily C member 4
1555041_a_at	4668	NAGA	128.616	112.461	127.863	N-acetylgalactosaminidase, alpha-
1555058_a_at	9926	LPGAT1	90.807	100.085	106.024	lysophosphatidylglycerol acyltransferase 1
1555090_x_at	130827	TMEM182	55.559	34.71	32.135	transmembrane protein 182
1555105_a_at	57708	MIER1	68.441	81.523	81.39	MIER1 transcriptional regulator
1555106_a_at	51496	CTDSPL2	41.028	48.779	33.082	CTD small phosphatase like 2
1555113_at	117583	PARD3B	12.652	6.975	6.292	par-3 family cell polarity regulator beta
1555122_at	166647	ADGRA3	17.102	17.616	19.663	adhesion G protein-coupled receptor A3
1555125_at	94104	PAXBP1	61.927	48.966	58.299	PAX3 and PAX7 binding protein 1
1555137_a_at	55785	FGD6	24.037	57.138	38.98	FYVE, RhoGEF and PH domain containing 6
1555140_a_at	599//100529063	BCL2L2//BCL2L2-PABPN1	24.942	28.459	20.737	BCL2 like 2//BCL2L2-PABPN1 readthrough
1555148_a_at	130951	M1AP	72.245	90.623	76.484	meiosis 1 associated protein
1555154_a_at	9444	QKI	49.941	99.889	65.211	QKI, KH domain containing, RNA binding
1555166_a_at	252884	ZNF396	14.573	9.683	15.47	zinc finger protein 396
1555167_s_at	10135//646309	NAMPT//NAMPTP1	207.552	211.584	170.444	nicotinamide phosphoribosyltransferase//nicotinamide phosphoribosyltransferase pseudogene 1
1555193_a_at	11179	ZNF277	203.261	215.549	145.538	zinc finger protein 277
1555201_a_at	55005	RMND1	157.193	141.5	108.65	required for meiotic nuclear division 1 homolog
1555202_a_at	55197	RPRD1A	72.511	104.261	77.008	regulation of nuclear pre-mRNA domain containing 1A
1555225_at	25912	C1orf43	50.642	34.531	50.359	chromosome 1 open reading frame 43
1555226_s_at	25912	C1orf43	957.715	1141.88	929.085	chromosome 1 open reading frame 43
1555240_s_at	55970	GNG12	44.822	53.469	33.365	G protein subunit gamma 12
1555241_at	401466	C8orf59	132.043	93.993	181.66	chromosome 8 open reading frame 59
1555243_x_at	401466	C8orf59	128.967	101.891	126.243	chromosome 8 open reading frame 59
1555247_a_at	51735	RAPGEF6	96.109	98.05	124.719	Rap guanine nucleotide exchange factor 6
1555250_a_at	22849	CPEB3	22.135	32.495	17.421	cytoplasmic polyadenylation element binding protein 3
1555255_a_at	9677	PPIP5K1	71.366	59.238	48.216	diphosphoinositol pentakisphosphate kinase 1
1555270_a_at	7466	WFS1	39.617	59.421	105.705	wolframin ER transmembrane glycoprotein
1555272_at	222967//728194	RSPH10B//RSPH10B2	229.851	206.578	250.423	radial spoke head 10 homolog B//radial spoke head 10 homolog B2
1555274_a_at	85465	EPT1	219.134	463.76	355.093	ethanolaminephosphotransferase 1
1555278_a_at	9793	CKAP5	322.857	329.91	376.946	cytoskeleton associated protein 5
1555279_at	25852	ARMC8	40.923	25.878	59.574	armadillo repeat containing 8
1555281_x_at	25852	ARMC8	29.729	17.892	67.043	armadillo repeat containing 8
1555301_a_at	23181	DIP2A	37.959	36.8	44.239	disco interacting protein 2 homolog A
1555310_a_at	106821730//56924	BUB1B-PAK6//PAK6	177.977	156.816	167.791	BUB1B-PAK6 readthrough//p21 protein (Cdc42/Rac)-activated kinase 6
1555319_at	23166	STAB1	14.792	11.409	10.286	stabilin 1
1555325_s_at	7574	ZNF26	16.712	26.329	16.467	zinc finger protein 26
1555326_a_at	8754	ADAM9	286.727	311.255	300.634	ADAM metallopeptidase domain 9
1555334_s_at	64924	SLC30A5	220.164	250.263	186.901	solute carrier family 30 member 5
1555348_at	339488	TFAP2E	35.867	64.743	51.95	transcription factor AP-2 epsilon
1555360_a_at	55735	DNAJC11	120.211	103.689	160.164	DnaJ heat shock protein family (Hsp40) member C11
1555370_a_at	23261	CAMTA1	112.752	111.29	149.032	calmodulin binding transcription activator 1
1555374_at	84172	POLR1B	22.595	19.527	21.598	polymerase (RNA) I subunit B
1555384_a_at	113251	LARP4	52.273	80.838	64.913	La ribonucleoprotein domain family member 4
1555388_s_at	83891	SNX25	81.353	78.764	35.857	sorting nexin 25
1555390_at	161424	NOP9	21.826	21.672	24.215	NOP9 nucleolar protein
1555411_a_at	57018	CCNL1	480.053	460.436	560.289	cyclin L1
1555419_a_at	427	ASAH1	385.324	325.104	388.236	N-acylsphingosine amidohydrolase (acid ceramidase) 1
1555420_a_at	8609	KLF7	58.717	74.184	54.534	Kruppel-like factor 7 (ubiquitous)
1555421_at	130340	AP1S3	30.581	18.984	22.998	adaptor related protein complex 1 sigma 3 subunit
1555427_s_at	10492	SYNCRIP	313.438	236.867	393.663	synaptotagmin binding cytoplasmic RNA interacting protein
1555434_a_at	23516	SLC39A14	51.814	64.581	46.026	solute carrier family 39 member 14
1555436_a_at	27125	AFF4	21.9	22.647	27.756	AF4/FMR2 family member 4
1555446_s_at	7109	TRAPPC10	38.796	41.688	66.777	trafficking protein particle complex 10
1555448_at	55745	AP5M1	17.046	8.886	17.403	adaptor related protein complex 5 mu 1 subunit
1555450_a_at	79612	NAA16	33.678	29.145	31.913	N(alpha)-acetyltransferase 16, NatA auxiliary subunit
1555452_at	84253//9649	GARNL3//RALGPS1	37.663	28.71	36.918	GTPase activating Rap/RanGAP domain like 3//Ral GEF with PH domain and SH3 binding motif 1
1555460_a_at	25800	SLC39A6	235.112	243.739	209.596	solute carrier family 39 member 6
1555461_at	10907	TXNL4A	231.196	164.708	136.074	thioredoxin like 4A
1555465_at	255231	MCOLN2	58.13	48.529	33.898	mucolipin 2
1555467_a_at	10658	CELF1	152.403	166.425	160.138	CUGBP, Elav-like family member 1
1555487_a_at	57180	ACTR3B	87.985	94.096	69.258	ARP3 actin-related protein 3 homolog B (yeast)
1555491_a_at	55337	C19orf66	29.512	26.91	36.199	chromosome 19 open reading frame 66
1555495_a_at	10283	CWC27	435.298	427.697	361.06	CWC27 spliceosome associated protein homolog
1555500_s_at	56731	SLC2A4RG	76.396	44.414	74.615	SLC2A4 regulator
1555501_s_at	51319//4291	RSRC1//MLF1	238.802	246.401	238.704	arginine/serine-rich coiled-coil 1//myeloid leukemia factor 1
1555514_a_at	9063	PIAS2	117.271	103.781	90.852	protein inhibitor of activated STAT 2
1555522_s_at	51072//728556	MEMO1//MEMO1P1	302.201	281.414	254.456	mediator of cell motility 1//mediator of cell motility 1 pseudogene 1
1555526_a_at	23157	SEPT6	54.699	25.585	48.372	septin 6
1555543_a_at	23155	CLCC1	40.929	58.811	57.168	chloride channel CLIC like 1
1555559_s_at	29761	USP25	18.865	23.388	15.498	ubiquitin specific peptidase 25
1555561_a_at	55757	UGGT2	18.774	29.291	31.057	UDP-glucose glycoprotein glucosyltransferase 2
1555562_a_at	84186	ZCCHC7	98.56	116.486	80.581	zinc finger CCHC-type containing 7
1555565_s_at	6892	TAPBP	78.348	60.658	81.634	TAP binding protein (tapasin)
1555575_a_at	10945	KDELR1	1270.32	1231.34	1304	KDEL endoplasmic reticulum protein retention receptor 1
1555579_s_at	5797	PTPRM	90.809	135.729	107.219	protein tyrosine phosphatase, receptor type M
1555594_a_at	4154	MBNL1	36.403	33.348	25.501	muscleblind like splicing regulator 1
1555598_a_at	142679	DUSP19	12.261	11.577	6.317	dual specificity phosphatase 19
1555606_a_at	284161	GDPD1	54.765	70.331	49.449	glycerophosphodiester phosphodiesterase domain containing 1
1555609_a_at	64393	ZMAT3	27.377	27.795	36.26	zinc finger matrin-type 3
1555611_s_at	4152	MBD1	43.221	64.361	48.259	methyl-CpG binding domain protein 1
1555618_s_at	10055	SAE1	868.586	634.804	625.735	SUMO1 activating enzyme subunit 1
1555639_a_at	10432//100526737	RBM14//RBM14-RBM4	45.463	38.122	48.813	RNA binding motif protein 14//RBM14-RBM4 readthrough
1555673_at	730755	KRTAP2-3	75.615	216.118	382.836	keratin associated protein 2-3
1555679_a_at	84816	RTN4IP1	78.921	100.547	89.995	reticulon 4 interacting protein 1
1555680_a_at	54498	SMOX	52.949	75.837	42.021	spermine oxidase
1555691_a_at	100528032//22914	KLRC4-KLRK1//KLRK1	84.235	68.482	56.954	KLRC4-KLRK1 readthrough//killer cell lectin like receptor K1
1555705_a_at	123920	CMTM3	105.063	65.73	142.688	CKLF like MARVEL transmembrane domain containing 3
1555730_a_at	1072	CFL1	862.549	668.133	844.227	cofilin 1
1555731_a_at	130340	AP1S3	908.705	539.297	708.992	adaptor related protein complex 1 sigma 3 subunit
1555733_s_at	130340	AP1S3	654.967	357.803	524.352	adaptor related protein complex 1 sigma 3 subunit
1555734_x_at	130340	AP1S3	614.589	244.789	469.399	adaptor related protein complex 1 sigma 3 subunit
1555735_a_at	8314	BAP1	52.248	53.105	70.348	BRCA1 associated protein 1
1555736_a_at	57085	AGTRAP	198.147	145.216	143.37	angiotensin II receptor associated protein
1555751_a_at	79760	GEMIN7	231.322	198.825	224.239	gem nuclear organelle associated protein 7
1555758_a_at	1033	CDKN3	327.031	342.749	376.246	cyclin-dependent kinase inhibitor 3
1555760_a_at	64783	RBM15	271.925	311.211	238.887	RNA binding motif protein 15
1555762_s_at	64783	RBM15	337.115	314.12	223.01	RNA binding motif protein 15
1555764_s_at	26519	TIMM10	434.445	573.791	532.002	translocase of inner mitochondrial membrane 10 homolog (yeast)
1555772_a_at	993	CDC25A	18.893	9.922	20.519	cell division cycle 25A
1555775_a_at	326340	ZAR1	14.02	9.887	6.911	zygote arrest 1
1555780_a_at	6009	RHEB	623.632	726.85	762.892	Ras homolog enriched in brain
1555781_at	54896	PQLC2	45.535	49.688	41.282	PQ loop repeat containing 2
1555785_a_at	54464	XRN1	26.174	45.034	34.214	5'-3' exoribonuclease 1
1555788_a_at	57761	TRIB3	127.678	648.035	258.649	tribbles pseudokinase 3
1555789_s_at	79142	PHF23	315.855	274.741	240.444	PHD finger protein 23
1555790_a_at	201931	TMEM192	215.465	294.877	170.406	transmembrane protein 192
1555797_a_at	10092	ARPC5	352.78	266.028	346.191	actin related protein 2/3 complex subunit 5
1555800_at	151126	ZNF385B	89.78	98.316	42.5	zinc finger protein 385B
1555801_s_at	151126	ZNF385B	115.085	99.376	64.649	zinc finger protein 385B
1555803_a_at	55216	C11orf57	114.225	111.16	58.747	chromosome 11 open reading frame 57
1555808_a_at	55218	EXD2	26.423	36.613	15.395	exonuclease 3'-5' domain containing 2
1555814_a_at	387	RHOA	2242.44	1848.7	2543.17	ras homolog family member A
1555815_a_at	83746	L3MBTL2	64.594	57.335	57.083	L3MBTL2 polycomb repressive complex 1 subunit
1555820_a_at	54903	MKS1	120.28	86.859	83.553	Meckel syndrome, type 1
1555823_at	23241//647310	PACS2//TEX22	495.924	316.094	314.635	phosphofurin acidic cluster sorting protein 2//testis expressed 22
1555826_at	390816	THA1P	94.177	54.933	55.998	threonine aldolase 1, pseudogene
1555830_s_at	57488	ESYT2	108.986	150.543	152.345	extended synaptotagmin protein 2
1555831_s_at	10489	LRRC41	152.494	172.125	227.431	leucine rich repeat containing 41
1555832_s_at	1316	KLF6	904.464	1362.14	1331.45	Kruppel-like factor 6
1555833_a_at	126298	IRGQ	153.576	151.811	239.085	immunity-related GTPase family, Q
1555837_s_at	5431//105377669	POLR2B//LOC105377669	2052.8	2160.3	2140.63	polymerase (RNA) II subunit B//uncharacterized LOC105377669
1555841_at	91283//100526694	MSANTD3//MSANTD3-TMEFF1	262.191	296.193	273.355	Myb/SANT DNA binding domain containing 3//MSANTD3-TMEFF1 readthrough
1555842_at	9266	CYTH2	162.825	109.727	187.434	cytohesin 2
1555843_at	4670	HNRNPM	31.165	20.57	29.149	heterogeneous nuclear ribonucleoprotein M
1555844_s_at	4670	HNRNPM	2282.07	2010.03	2319.34	heterogeneous nuclear ribonucleoprotein M
1555845_at	285346	ZNF852	143.079	88.99	147.412	zinc finger protein 852
1555846_a_at	285346	ZNF852	60.661	54.685	53.082	zinc finger protein 852
1555847_a_at	284454	LOC284454	28.971	47.961	35.104	uncharacterized LOC284454
1555848_at	92400	RBM18	127.819	111.81	112.008	RNA binding motif protein 18
1555851_s_at	6415	SEPW1	1148.5	847.936	1353.27	selenoprotein W, 1
1555858_at	440944	THUMPD3-AS1	26.819	27.66	38.631	THUMPD3 antisense RNA 1
1555860_x_at	440944	THUMPD3-AS1	39.142	29.522	41.907	THUMPD3 antisense RNA 1
1555864_s_at	5160	PDHA1	729.828	707.559	942.583	pyruvate dehydrogenase (lipoamide) alpha 1
1555865_at	255512	TOLLIP-AS1	20.147	15.157	12.947	TOLLIP antisense RNA 1 (head to head)
1555866_a_at	284004	HEXDC	102.007	88.281	102.556	hexosaminidase D
1555867_at	2786	GNG4	40.716	25.004	44.905	G protein subunit gamma 4
1555870_at	388591	RNF207	142.449	128.552	274.531	ring finger protein 207
1555875_at	57522	SRGAP1	53.636	27.64	53.792	SLIT-ROBO Rho GTPase activating protein 1
1555878_at	6229	RPS24	331.046	239.498	243.634	ribosomal protein S24
1555881_s_at	84445	LZTS2	317.245	269.819	299.393	leucine zipper, putative tumor suppressor 2
1555882_at	169981	SPIN3	87.385	69.707	99.521	spindlin family member 3
1555883_s_at	169981	SPIN3	87.747	83.625	115.071	spindlin family member 3
1555886_at	57107	PDSS2	40.747	43.339	58.95	prenyl (decaprenyl) diphosphate synthase, subunit 2
1555888_at	101927221	UBR5-AS1	91.525	67.238	71.391	UBR5 antisense RNA 1
1555889_a_at	10491	CRTAP	1201.04	1051.09	1761.05	cartilage associated protein
1555892_s_at	253039	PSMD5-AS1	30.084	22.595	26.474	PSMD5 antisense RNA 1 (head to head)
1555895_at	255809//102466737	C19orf38//MIR6793	60.279	71.337	39.783	chromosome 19 open reading frame 38//microRNA 6793
1555897_at	7798	LUZP1	39.012	20.027	28.221	leucine zipper protein 1
1555900_at	5347	PLK1	42.954	38.51	64.423	polo like kinase 1
1555905_a_at	285343	TCAIM	39.695	52.78	45.03	T-cell activation inhibitor, mitochondrial
1555906_s_at	285343	TCAIM	155.717	132.671	143.594	T-cell activation inhibitor, mitochondrial
1555908_at	23196	FAM120A	17.673	17.455	12.406	family with sequence similarity 120A
1555910_at	79810	PTCD2	168.935	163.909	187.638	pentatricopeptide repeat domain 2
1555916_at	285367	RPUSD3	210.222	109.769	106.508	RNA pseudouridylate synthase domain containing 3
1555920_at	11335	CBX3	76.196	70.678	96.24	chromobox 3
1555929_s_at	79937//728577//105369234	CNTNAP3//CNTNAP3B//LOC105369234	210.557	109.689	482.961	contactin associated protein-like 3//contactin associated protein-like 3B//contactin-associated protein-like 3B
1555933_at	90231	KIAA2013	23.721	14.329	29.908	KIAA2013
1555943_at	192111	PGAM5	135.638	116.43	115.431	PGAM family member 5, mitochondrial serine/threonine protein phosphatase
1555945_s_at	23196	FAM120A	461.639	439.099	326.551	family with sequence similarity 120A
1555948_s_at	23196//729085	FAM120A//FAM198A	313.188	284.833	291.323	family with sequence similarity 120A//family with sequence similarity 198 member A
1555950_a_at	1604	CD55	366.861	773.143	489.588	CD55 molecule (Cromer blood group)
1555960_at	3094	HINT1	58.675	30.999	47.686	histidine triad nucleotide binding protein 1
1555961_a_at	3094	HINT1	3654.73	3474.01	3366.54	histidine triad nucleotide binding protein 1
1555963_x_at	93010	B3GNT7	34.259	18.955	19.745	UDP-GlcNAc:betaGal beta-1,3-N-acetylglucosaminyltransferase 7
1555971_s_at	23219	FBXO28	242.106	268.958	233.204	F-box protein 28
1555972_s_at	23219	FBXO28	29.978	28.623	18.679	F-box protein 28
1555973_at	28960	DCPS	44.254	34.379	20.406	decapping enzyme, scavenger
1555974_a_at	28960	DCPS	96.411	40.62	27.993	decapping enzyme, scavenger
1555977_at	10627	MYL12A	76.788	51.549	81.345	myosin light chain 12A
1555978_s_at	10627	MYL12A	29.508	18.377	29.697	myosin light chain 12A
1555981_at	339201	ASB16-AS1	43.092	29.147	49.533	ASB16 antisense RNA 1
1555982_at	105379049	LOC105379049	29.189	16.486	33.124	uncharacterized LOC105379049
1555996_s_at	1974	EIF4A2	163.143	152.973	180.531	eukaryotic translation initiation factor 4A2
1556000_s_at	55727	BTBD7	97.561	126.189	108.002	BTB domain containing 7
1556006_s_at	1452	CSNK1A1	118.229	108.964	87.229	casein kinase 1 alpha 1
1556007_s_at	1452	CSNK1A1	110.079	86.444	148.985	casein kinase 1 alpha 1
1556009_at	5194	PEX13	78.714	80.878	59.653	peroxisomal biogenesis factor 13
1556021_at	160897	GPR180	38.687	25.945	33.046	G protein-coupled receptor 180
1556035_s_at	7756	ZNF207	82.781	54.843	103.382	zinc finger protein 207
1556047_s_at	57692	MAGEE1	45.02	19.503	68.083	MAGE family member E1
1556048_at	100507564	LOC100507564	19.081	16.79	15.643	uncharacterized LOC100507564
1556049_at	57142	RTN4	28.511	29.91	41.704	reticulon 4
1556051_a_at	636	BICD1	55.45	91.117	75.467	BICD cargo adaptor 1
1556059_s_at	23013	SPEN	133.499	119.587	114.365	spen family transcriptional repressor
1556060_a_at	26036	ZNF451	290.293	272.672	315.385	zinc finger protein 451
1556061_at	10556	RPP30	79.952	69.624	47.613	ribonuclease P/MRP subunit p30
1556064_at	5465	PPARA	65.757	33.633	63.783	peroxisome proliferator activated receptor alpha
1556065_at	5465	PPARA	9.986	7.797	4.059	peroxisome proliferator activated receptor alpha
1556088_at	84268	RPAIN	27.875	25.458	33.653	RPA interacting protein
1556090_at	55269	PSPC1	21.34	11.505	8.295	paraspeckle component 1
1556105_at	56288//100189499	PARD3//TRL-CAA7-1	19.978	14.095	12.696	par-3 family cell polarity regulator//transfer RNA-Leu (CAA) 7-1
1556110_at	25929	GEMIN5	62.901	61.519	50.603	gem nuclear organelle associated protein 5
1556111_s_at	25929	GEMIN5	46.291	67.886	57.941	gem nuclear organelle associated protein 5
1556121_at	4673	NAP1L1	142.59	84.185	134.635	nucleosome assembly protein 1 like 1
1556122_at	100507567//100847049	RAB11B-AS1//MIR4999	24.722	33.006	27.219	RAB11B antisense RNA 1//microRNA 4999
1556123_a_at	100507567	RAB11B-AS1	44.461	50.443	36.979	RAB11B antisense RNA 1
1556134_a_at	84002	B3GNT5	17.015	11.294	25.277	UDP-GlcNAc:betaGal beta-1,3-N-acetylglucosaminyltransferase 5
1556144_at	22907	DHX30	8.35	10.003	10.689	DEAH-box helicase 30
1556151_at	81533	ITFG1	640.575	712.045	640.383	integrin alpha FG-GAP repeat containing 1
1556176_at	129685	TAF8	52.656	32.996	43.797	TATA-box binding protein associated factor 8
1556178_x_at	129685	TAF8	94.185	105.005	82.674	TATA-box binding protein associated factor 8
1556180_at	729678	LINC00847	71.349	54.887	64.158	long intergenic non-protein coding RNA 847
1556186_s_at	23065	EMC1	157.33	130.484	121.849	ER membrane protein complex subunit 1
1556194_a_at	105377415	LOC105377415	158.119	126.766	133.419	uncharacterized LOC105377415
1556211_a_at	51390	AIG1	9.745	7.259	6.518	androgen-induced 1
1556227_at	80124	VCPIP1	29.429	17.746	23.926	valosin containing protein (p97)/p47 complex interacting protein 1
1556228_a_at	80124	VCPIP1	70.382	86.184	99.084	valosin containing protein (p97)/p47 complex interacting protein 1
1556242_a_at	105375796//642475	LOC105375796//MROH6	127.572	99.802	83.634	uncharacterized LOC105375796//maestro heat like repeat family member 6
1556283_s_at	26127	FGFR1OP2	60.998	55.981	43.974	FGFR1 oncogene partner 2
1556284_at	27068	PPA2	8.807	14.253	9.898	pyrophosphatase (inorganic) 2
1556285_s_at	27068	PPA2	951.68	839.269	649.402	pyrophosphatase (inorganic) 2
1556301_at	100287015	LOC100287015	46.507	32.473	61.517	uncharacterized LOC100287015
1556318_s_at	55832	CAND1	10.776	9.627	17.212	cullin-associated and neddylation-dissociated 1
1556321_a_at	59274	MESDC1	19.208	28.697	33.893	mesoderm development candidate 1
1556322_a_at	93643	TJAP1	15.929	12.528	13.915	tight junction associated protein 1
1556332_at	127544	RNF19B	23.466	27.08	21.946	ring finger protein 19B
1556338_at	9039	UBA3	37.825	20.915	29.692	ubiquitin like modifier activating enzyme 3
1556339_a_at	9039	UBA3	24.915	21.028	31.671	ubiquitin like modifier activating enzyme 3
1556345_s_at	64087	MCCC2	35.629	13.301	54.394	methylcrotonoyl-CoA carboxylase 2
1556348_at	55127	HEATR1	16.317	24.848	9.466	HEAT repeat containing 1
1556385_at	23529	CLCF1	75.247	98.974	154.208	cardiotrophin-like cytokine factor 1
1556389_at	10695//27232	CNPY3//GNMT	94.214	68.324	60.434	canopy FGF signaling regulator 3//glycine N-methyltransferase
1556429_a_at	93594	TBC1D31	18.144	6.621	18.696	TBC1 domain family member 31
1556464_a_at	257407	C2orf72	43.931	49.05	41.107	chromosome 2 open reading frame 72
1556499_s_at	1277	COL1A1	225.615	281.794	217.911	collagen type I alpha 1
1556543_at	105376035//84186	LOC105376035//ZCCHC7	14.797	16.713	39.068	uncharacterized LOC105376035//zinc finger CCHC-type containing 7
1556551_s_at	25800	SLC39A6	183.862	162.833	147.954	solute carrier family 39 member 6
1556581_at	197320	ZNF778	40.103	41.637	48.97	zinc finger protein 778
1556588_at	283687	ST20-AS1	40.989	50.836	31.661	ST20 antisense RNA 1
1556613_s_at	286148	DPY19L4	87.25	83.224	79.243	dpy-19 like 4 (C. elegans)
1556633_at	284677	C1orf204	28.901	21.238	25.079	chromosome 1 open reading frame 204
1556646_at	84516	DCTN5	101.441	54.179	92.085	dynactin subunit 5
1556690_s_at	7593	MZF1	49.015	30.978	43.743	myeloid zinc finger 1
1556696_s_at	441094	NR2F1-AS1	14.473	21.984	28.49	NR2F1 antisense RNA 1
1556744_a_at	105377200	LOC105377200	26.06	13.401	21.9	zinc finger protein Rlf-like
1556769_a_at	105371967	LOC105371967	60.438	65.488	32.896	uncharacterized LOC105371967
1556820_a_at	8847//406950	DLEU2//MIR16-1	16.05	8.78	17.996	deleted in lymphocytic leukemia 2 (non-protein coding)//microRNA 16-1
1556821_x_at	8847//406950	DLEU2//MIR16-1	26.871	16.142	34.798	deleted in lymphocytic leukemia 2 (non-protein coding)//microRNA 16-1
1556834_at	100652770	DSG2-AS1	73.422	96.338	37.667	DSG2 antisense RNA 1
1556896_at	284751	LINC01270	22.958	34.722	20.753	long intergenic non-protein coding RNA 1270
1556938_a_at	100506668	NRAV	9.505	9.132	11.84	negative regulator of antiviral response (non-protein coding)
1556950_s_at	5269	SERPINB6	43.769	26.435	42.232	serpin family B member 6
1556988_s_at	9557	CHD1L	206.838	165.396	213.364	chromodomain helicase DNA binding protein 1-like
1557014_a_at	158228	FAM201A	41.434	23.683	25.115	family with sequence similarity 201 member A
1557047_at	55689	YEATS2	49.157	39.418	31.883	YEATS domain containing 2
1557049_at	149478	BTBD19	17.069	18.902	31.976	BTB domain containing 19
1557051_s_at	100506311	HOTAIRM1	36.158	63.141	37.857	HOXA transcript antisense RNA, myeloid-specific 1
1557053_s_at	7327	UBE2G2	443.425	451.136	510.124	ubiquitin conjugating enzyme E2 G2
1557055_s_at	643837	LINC01128	92.965	107.99	126.494	long intergenic non-protein coding RNA 1128
1557059_at	254128	NIFK-AS1	38.343	17.089	15.461	NIFK antisense RNA 1
1557067_s_at	55692	LUC7L	170.294	195.801	206.529	LUC7 like
1557073_s_at	146057	TTBK2	32.528	35.261	41.633	tau tubulin kinase 2
1557078_at	162394	SLFN5	32.474	103.31	97.112	schlafen family member 5
1557081_at	58517	RBM25	90.42	74.758	156.154	RNA binding motif protein 25
1557100_s_at	25831	HECTD1	41.462	39.652	28.101	HECT domain E3 ubiquitin protein ligase 1
1557112_a_at	55275	VPS53	30.114	23.071	30.507	VPS53, GARP complex subunit
1557113_at	105370623	LOC105370623	29.299	29.06	45.964	uncharacterized LOC105370623
1557114_a_at	284385	ZNF561-AS1	31.091	19.608	39.343	ZNF561 antisense RNA 1 (head to head)
1557116_at	80830	APOL6	11.263	9.557	15.219	apolipoprotein L6
1557121_s_at	100616210	MIR4737	105.325	92.866	138.704	microRNA 4737
1557135_at	100616405	MIR4518	43.387	32.07	36.532	microRNA 4518
1557137_at	200728	TMEM17	132.552	121.031	151.296	transmembrane protein 17
1557149_at	105378570	LOC105378570	20.193	72.93	34.35	uncharacterized LOC105378570
1557164_a_at	375748	ERCC6L2	23.313	17.963	34.361	excision repair cross-complementation group 6 like 2
1557165_s_at	23276	KLHL18	55.876	50.589	47.497	kelch like family member 18
1557170_at	284086	NEK8	25.843	13.945	30.926	NIMA related kinase 8
1557174_a_at	134728	IRAK1BP1	39.489	40.056	46.147	interleukin 1 receptor associated kinase 1 binding protein 1
1557189_at	1773	DNASE1	35.501	28.338	17.144	deoxyribonuclease I
1557192_at	1352//100874058	COX10//COX10-AS1	48.8	30.99	55.405	COX10 heme A:farnesyltransferase cytochrome c oxidase assembly factor//COX10 antisense RNA 1
1557217_a_at	2187//392428	FANCB//NPM1P9	7.719	6.504	13.082	Fanconi anemia complementation group B//nucleophosmin 1 (nucleolar phosphoprotein B23, numatrin) pseudogene 9
1557227_s_at	7175	TPR	106.399	106.909	90.652	translocated promoter region, nuclear basket protein
1557238_s_at	55209	SETD5	8.959	9.595	28.534	SET domain containing 5
1557257_at	8915	BCL10	47.839	43.44	49.192	B-cell CLL/lymphoma 10
1557258_a_at	8915	BCL10	46.189	49.038	44.383	B-cell CLL/lymphoma 10
1557275_a_at	727910	TLCD2	12.998	23.614	19.304	TLC domain containing 2
1557280_s_at	6453	ITSN1	19.056	17.302	13.642	intersectin 1
1557285_at	374	AREG	28.408	29.423	9.314	amphiregulin
1557292_a_at	55283	MCOLN3	42.813	25.502	35.03	mucolipin 3
1557293_at	440993//693155	LINC00969//MIR570	67.861	48.478	76.842	long intergenic non-protein coding RNA 969//microRNA 570
1557302_at	92285	ZNF585B	75.827	82.892	86.551	zinc finger protein 585B
1557303_at	30833	NT5C	91.59	85.296	109.178	5', 3'-nucleotidase, cytosolic
1557311_at	105371702	LOC105371702	24.429	16.75	14.163	uncharacterized LOC105371702
1557315_a_at	22954	TRIM32	84.776	45.286	66.285	tripartite motif containing 32
1557322_at	7773	ZNF230	10.74	4.499	10.89	zinc finger protein 230
1557331_at	84172	POLR1B	100.733	73.643	99.378	polymerase (RNA) I subunit B
1557347_at	79648	MCPH1	29.765	34.698	25.076	microcephalin 1
1557348_at	100874193	RANP9	35.435	25.63	23.847	RAN, member RAS oncogene family pseudogene 9
1557352_at	6713	SQLE	21.069	25.485	13.623	squalene epoxidase
1557360_at	10128	LRPPRC	120.145	102.283	129.112	leucine rich pentatricopeptide repeat containing
1557370_s_at	23077	MYCBP2	132.638	124.781	118.193	MYC binding protein 2, E3 ubiquitin protein ligase
1557372_at	90423//440862	ATP6V1E2//LOC440862	32.173	38.623	30.939	ATPase H+ transporting V1 subunit E2//uncharacterized LOC440862
1557383_a_at	105376896	LOC105376896	16.039	8.044	14.132	uncharacterized LOC105376896
1557385_at	84140	FAM161A	44.539	29.071	32.714	family with sequence similarity 161 member A
1557388_at	25914	RTTN	24.77	22.703	19.209	rotatin
1557411_s_at	203427	SLC25A43	253.274	261.217	207.526	solute carrier family 25 member 43
1557415_s_at	137994	LETM2	16.254	9.873	9.397	leucine zipper and EF-hand containing transmembrane protein 2
1557433_at	23155	CLCC1	49.486	35.262	47.768	chloride channel CLIC like 1
1557455_s_at	56180	MOSPD1	195.856	252.274	213.258	motile sperm domain containing 1
1557458_s_at	6461	SHB	159.308	141.538	148.98	SH2 domain containing adaptor protein B
1557487_at	80218	NAA50	81.371	45.277	77.47	N(alpha)-acetyltransferase 50, NatE catalytic subunit
1557505_a_at	6729	SRP54	13.049	14.392	17.157	signal recognition particle 54kDa
1557522_x_at	105372607//105376973	LOC105372607//LOC105376973	23.069	25.866	45.641	uncharacterized LOC105372607//uncharacterized LOC105376973
1557545_s_at	494470//105372094	RNF165//LOC105372094	35.632	21.934	22.597	ring finger protein 165//uncharacterized LOC105372094
1557558_s_at	100129196	MATN1-AS1	25.735	51.289	20.834	MATN1 antisense RNA 1
1557562_at	56850	GRIPAP1	17.317	10.124	9.087	GRIP1 associated protein 1
1557609_s_at	23232	TBC1D12	25.01	24.652	14.632	TBC1 domain family member 12
1557638_at	101929748	LOC101929748	56.409	38.803	38.842	uncharacterized LOC101929748
1557651_x_at	2582	GALE	101.693	72.685	62.959	UDP-galactose-4-epimerase
1557667_at	65992	DDRGK1	39.621	48.157	39.81	DDRGK domain containing 1
1557684_at	57335//729288	ZNF286A//ZNF286B	105.254	140.993	130.861	zinc finger protein 286A//zinc finger protein 286B
1557701_s_at	5429	POLH	36.211	32.945	44.688	polymerase (DNA) eta
1557721_at	105371563//27170	LOC105371563//COTL1P1	27.621	25.338	39.019	uncharacterized LOC105371563//coactosin-like F-actin binding protein 1 pseudogene 1
1557736_at	4820	NKTR	11.42	7.456	11.279	natural killer cell triggering receptor
1557737_s_at	4820	NKTR	8.716	11.215	19.289	natural killer cell triggering receptor
1557749_at	254102	EHBP1L1	32.435	28.584	43.359	EH domain binding protein 1 like 1
1557801_x_at	100528016//280636	TMX2-CTNND1//C11orf31	44.35	17.035	37.259	TMX2-CTNND1 readthrough (NMD candidate)//chromosome 11 open reading frame 31
1557804_at	6670	SP3	15.249	10.651	15.923	Sp3 transcription factor
1557820_at	10939	AFG3L2	1438.43	1422.09	1339.83	AFG3 like matrix AAA peptidase subunit 2
1557828_a_at	64417	C5orf28	54.42	28.947	63.173	chromosome 5 open reading frame 28
1557905_s_at	960	CD44	866.601	789.011	1063.27	CD44 molecule (Indian blood group)
1557910_at	3326	HSP90AB1	5116.64	4725.42	4262.09	heat shock protein 90kDa alpha family class B member 1
1557915_s_at	9446	GSTO1	1806.69	1341.71	1542.43	glutathione S-transferase omega 1
1557918_s_at	6566	SLC16A1	104.582	106.953	87.661	solute carrier family 16 member 1
1557938_s_at	284119	PTRF	177.66	136.608	233.071	polymerase I and transcript release factor
1557943_at	1267	CNP	24.498	18.657	21.397	2',3'-cyclic nucleotide 3' phosphodiesterase
1557944_s_at	1500//100528016	CTNND1//TMX2-CTNND1	49.145	28.539	37.18	catenin delta 1//TMX2-CTNND1 readthrough (NMD candidate)
1557945_at	6991	TCTE3	24.685	8.894	18.91	t-complex-associated-testis-expressed 3
1557948_at	653583	PHLDB3	40.846	40.741	48.438	pleckstrin homology like domain family B member 3
1557950_at	9147	NEMF	218.387	198.561	236.501	nuclear export mediator factor
1557953_at	7586	ZKSCAN1	328.55	303.04	387.923	zinc finger with KRAB and SCAN domains 1
1557954_at	55787	TXLNG	170.424	187.384	130.3	taxilin gamma
1557965_at	130916	MTERF4	91.047	70.915	83.016	mitochondrial transcription termination factor 4
1557966_x_at	130916	MTERF4	93.668	58.213	81.597	mitochondrial transcription termination factor 4
1557984_s_at	79657	RPAP3	92.076	114.857	98.304	RNA polymerase II associated protein 3
1557985_s_at	84131	CEP78	86.184	62.793	91.956	centrosomal protein 78
1557986_s_at	140775	SMCR8	11.966	15.888	15.607	Smith-Magenis syndrome chromosome region, candidate 8
1558002_at	11171	STRAP	38.758	16.017	41.265	serine/threonine kinase receptor associated protein
1558014_s_at	84188	FAR1	157.916	169.876	166.343	fatty acyl-CoA reductase 1
1558015_s_at	10097	ACTR2	138.668	178.138	155.212	ARP2 actin-related protein 2 homolog (yeast)
1558027_s_at	5565	PRKAB2	88.716	103.854	71.493	protein kinase AMP-activated non-catalytic subunit beta 2
1558028_x_at	647979//493812	NORAD//HCG11	375.781	448.546	438.728	non-coding RNA activated by DNA damage//HLA complex group 11 (non-protein coding)
1558041_a_at	653319	KIAA0895L	89.706	56.079	96.585	KIAA0895-like
1558048_x_at	101929814	LOC101929814	42.863	30.273	29.996	uncharacterized LOC101929814
1558076_at	84250	SLF1	8.9	9.147	11.838	SMC5-SMC6 complex localization factor 1
1558077_s_at	130752	MDH1B	70.04	27.128	55.541	malate dehydrogenase 1B
1558080_s_at	5611	DNAJC3	144.954	269.338	155.614	DnaJ heat shock protein family (Hsp40) member C3
1558082_at	203238//100506331	CCDC171//LOC100506331	14.189	7.226	4.688	coiled-coil domain containing 171//uncharacterized LOC100506331
1558093_s_at	9782//100873457	MATR3//RNA5SP195	475.421	416.638	320.186	matrin 3//RNA, 5S ribosomal pseudogene 195
1558094_s_at	51244	CCDC174	49.72	77.378	71.657	coiled-coil domain containing 174
1558097_at	253143	PRR14L	479.08	456.071	447.221	proline rich 14 like
1558105_a_at	84679	SLC9A7	135.015	118.639	74.667	solute carrier family 9 member A7
1558111_at	4154	MBNL1	61.966	52.801	56.885	muscleblind like splicing regulator 1
1558116_x_at	8434	RECK	28.271	16.603	24.452	reversion inducing cysteine rich protein with kazal motifs
1558117_s_at	57478	USP31	40.543	30.469	28.535	ubiquitin specific peptidase 31
1558136_s_at	6882	TAF11	221.947	205.263	196.928	TATA-box binding protein associated factor 11
1558142_at	23112	TNRC6B	438.496	294.303	356.35	trinucleotide repeat containing 6B
1558143_a_at	10018	BCL2L11	99.474	64.926	133.991	BCL2 like 11
1558152_at	100131262//66005	LOC100131262//CHID1	78.221	53.047	113.174	uncharacterized LOC100131262//chitinase domain containing 1
1558154_at	3993	LLGL2	76.269	61.656	90.966	LLGL2, scribble cell polarity complex component
1558164_s_at	5194	PEX13	30.679	46.993	49.857	peroxisomal biogenesis factor 13
1558166_at	85001	MGC16275	18.798	17.637	16.952	uncharacterized protein MGC16275
1558173_a_at	7798	LUZP1	64.966	48.982	61.783	leucine zipper protein 1
1558201_s_at	22950//100288436	SLC4A1AP//SLC4A1APP1	260.069	266.874	255.016	solute carrier family 4 member 1 adaptor protein//solute carrier family 4 member 1 adaptor protein pseudogene 1
1558214_s_at	1495	CTNNA1	306.744	360.315	244.454	catenin alpha 1
1558215_s_at	7343	UBTF	47.683	37.075	42.03	upstream binding transcription factor, RNA polymerase I
1558230_at	10992	SF3B2	15.383	13.734	15.541	splicing factor 3b subunit 2
1558233_s_at	466	ATF1	268.72	302.77	251.071	activating transcription factor 1
1558236_at	1810	DR1	108.751	67.396	124.732	down-regulator of transcription 1
1558237_x_at	1810	DR1	103.482	61.912	108.164	down-regulator of transcription 1
1558249_s_at	8675//100534593	STX16//STX16-NPEPL1	54.644	63.51	103.116	syntaxin 16//STX16-NPEPL1 readthrough (NMD candidate)
1558250_s_at	83448	PUS7L	70.212	62.861	88.335	pseudouridylate synthase 7 like
1558251_a_at	84914	ZNF587	39.104	43.108	44.378	zinc finger protein 587
1558253_x_at	84914	ZNF587	49.692	52.843	68.12	zinc finger protein 587
1558254_s_at	6733	SRPK2	238.415	262.754	237.97	SRSF protein kinase 2
1558256_at	148189	LINC00662	19.354	18.523	22.553	long intergenic non-protein coding RNA 662
1558277_at	283337	ZNF740	13.506	22.704	23.161	zinc finger protein 740
1558279_a_at	2531	KDSR	70.91	57.859	45.801	3-ketodihydrosphingosine reductase
1558280_s_at	9411	ARHGAP29	129.976	128.253	149.764	Rho GTPase activating protein 29
1558290_a_at	5820//100302281	PVT1//MIR1208	970.991	891.517	781.254	Pvt1 oncogene (non-protein coding)//microRNA 1208
1558292_s_at	284098	PIGW	153.299	109.757	125.823	phosphatidylinositol glycan anchor biosynthesis class W
1558293_at	23285	KIAA1107	34.672	28.078	32.82	KIAA1107
1558304_s_at	283989	TSEN54	212.46	211.179	254.768	tRNA splicing endonuclease subunit 54
1558305_at	26058	GIGYF2	18.943	26.743	26.159	GRB10 interacting GYF protein 2
1558345_a_at	642819	ZNF487	35.834	22.279	52.746	zinc finger protein 487
1558368_s_at	374946	DRAXIN	29.872	12.773	56.853	dorsal inhibitory axon guidance protein
1558369_at	10198	MPHOSPH9	116.789	97.441	129.285	M-phase phosphoprotein 9
1558378_a_at	113146	AHNAK2	74.132	46.026	93.226	AHNAK nucleoprotein 2
1558381_a_at	100506469	TMEM147-AS1	34.295	22.128	32.183	TMEM147 antisense RNA 1
1558401_at	693215	MIR630	57	40.654	84.723	microRNA 630
1558404_at	644242//401960	LINC00622//GAPDHP27	34.231	54.446	34.286	long intergenic non-protein coding RNA 622//glyceraldehyde 3 phosphate dehydrogenase pseudogene 27
1558407_at	64857	PLEKHG2	33.802	26.068	34.545	pleckstrin homology and RhoGEF domain containing G2
1558410_s_at	83943	IMMP2L	10.751	9.22	21.19	inner mitochondrial membrane peptidase subunit 2
1558426_x_at	80228	ORAI2	108.999	79.738	137.1	ORAI calcium release-activated calcium modulator 2
1558445_at	729496	LOC729496	94.993	95.27	98.451	coiled-coil domain containing 59 pseudogene
1558459_s_at	401320	LOC401320	34.355	32.486	29.095	uncharacterized LOC401320
1558460_at	10057	ABCC5	11.592	11.168	11.994	ATP binding cassette subfamily C member 5
1558474_at	27316	RBMX	10.32	6.078	11.081	RNA binding motif protein, X-linked
1558487_a_at	222068	TMED4	129.341	50.577	113.076	transmembrane p24 trafficking protein 4
1558501_at	26052//92346	DNM3//C1orf105	20.493	15.605	40.6	dynamin 3//chromosome 1 open reading frame 105
1558508_a_at	388722	C1orf53	92.298	84.38	106.797	chromosome 1 open reading frame 53
1558511_s_at	57488	ESYT2	717.479	898.335	897.072	extended synaptotagmin protein 2
1558512_at	105369477	LOC105369477	10.569	13.317	24.131	uncharacterized LOC105369477
1558517_s_at	84230	LRRC8C	26.497	28.031	12.661	leucine-rich repeat containing 8 family member C
1558522_at	51678	MPP6	24.988	16.088	23.917	membrane palmitoylated protein 6
1558540_s_at	66035	SLC2A11	102.315	92.194	105.556	solute carrier family 2 member 11
1558560_s_at	8548	BLZF1	12.273	12.31	19.639	basic leucine zipper nuclear factor 1
1558586_at	7582	ZNF33B	62.998	84.178	46.053	zinc finger protein 33B
1558605_at	91875	TTC5	266.253	117.748	208.439	tetratricopeptide repeat domain 5
1558606_s_at	91875	TTC5	22.874	22.453	26.336	tetratricopeptide repeat domain 5
1558620_at	285268	ZNF621	186.034	236.456	313.247	zinc finger protein 621
1558622_a_at	147694	ZNF548	21.599	16.135	14.986	zinc finger protein 548
1558647_at	152503	SH3D19	18.026	19.36	17.674	SH3 domain containing 19
1558662_s_at	55024	BANK1	60.941	60.757	80.109	B-cell scaffold protein with ankyrin repeats 1
1558673_s_at	58492	ZNF77	36.63	55.492	22.282	zinc finger protein 77
1558675_s_at	9147	NEMF	306.493	294.164	314.598	nuclear export mediator factor
1558678_s_at	378938	MALAT1	1436.02	1774.76	2058.34	metastasis associated lung adenocarcinoma transcript 1 (non-protein coding)
1558682_at	8091	HMGA2	21.655	13.446	18.971	high mobility group AT-hook 2
1558683_a_at	8091	HMGA2	54.316	52.511	41.107	high mobility group AT-hook 2
1558685_a_at	158960	CH17-340M24.3	121.212	135.248	141.785	uncharacterized protein BC009467
1558692_at	112770	GLMP	70.451	43.29	79.814	glycosylated lysosomal membrane protein
1558693_s_at	112770	GLMP	86.447	57.059	80.686	glycosylated lysosomal membrane protein
1558699_a_at	64224	HERPUD2	80.091	90.542	82.524	HERPUD family member 2
1558702_at	27130//105376177	INVS//LOC105376177	21.32	19.286	22.021	inversin//uncharacterized LOC105376177
1558703_at	113235	SLC46A1	146.523	108.674	123.5	solute carrier family 46 member 1
1558719_s_at	84268	RPAIN	34.236	17.922	30.919	RPA interacting protein
1558722_at	286101	ZNF252P	24.276	32.215	23.843	zinc finger protein 252, pseudogene
1558723_at	284013	VMO1	16.997	23.598	23.337	vitelline membrane outer layer 1 homolog
1558738_at	8996	NOL3	73.795	90.372	66.134	nucleolar protein 3
1558742_at	28955	DEXI	21.619	16.5	17.957	Dexi homolog
1558747_at	23347	SMCHD1	40.673	38.52	46.754	structural maintenance of chromosomes flexible hinge domain containing 1
1558750_a_at	100288637	LOC100288637	78.111	65.961	50.091	OTU deubiquitinase 7A pseudogene
1558755_x_at	284390	ZNF763	11.051	13.144	8.366	zinc finger protein 763
1558761_a_at	158293	FAM120AOS	127.849	112.662	77.934	family with sequence similarity 120A opposite strand
1558775_s_at	8439	NSMAF	24.512	31.332	19.151	neutral sphingomyelinase activation associated factor
1558783_at	9589	WTAP	35.776	23.195	64.064	Wilms tumor 1 associated protein
1558854_a_at	653479	MRPL45P2	13.59	7.606	22.961	mitochondrial ribosomal protein L45 pseudogene 2
1558871_at	105377276	LOC105377276	16.37	28.723	32.486	uncharacterized LOC105377276
1558882_at	401233	HTATSF1P2	6.394	9.254	8.833	HIV-1 Tat specific factor 1 pseudogene 2
1558896_at	200205	IBA57	19.03	13.449	7.83	IBA57 homolog, iron-sulfur cluster assembly
1558906_a_at	100505783	OSER1-AS1	26.517	36.254	19.208	OSER1 antisense RNA 1 (head to head)
1558922_at	7072	TIA1	37.503	17.727	38.561	TIA1 cytotoxic granule-associated RNA binding protein
1558924_s_at	6249	CLIP1	46.348	64.474	46.511	CAP-Gly domain containing linker protein 1
1558930_at	728192	LINC00460	100.137	73.066	24.856	long intergenic non-protein coding RNA 460
1558938_at	5720	PSME1	30.375	16.603	19.363	proteasome activator subunit 1
1558942_at	91661	ZNF765	108.394	114.701	138.943	zinc finger protein 765
1558943_x_at	91661	ZNF765	131.454	92.817	126.978	zinc finger protein 765
1558953_s_at	22897	CEP164	56.512	58.731	51.817	centrosomal protein 164
1558956_s_at	57560	IFT80	602.348	489.846	438.43	intraflagellar transport 80
1558969_a_at	132241	RPL32P3	27.277	44.935	50.993	ribosomal protein L32 pseudogene 3
1559003_a_at	126661	CCDC163P	25.808	54.04	30.644	coiled-coil domain containing 163, pseudogene
1559006_at	9631	NUP155	77.692	29.711	67.673	nucleoporin 155kDa
1559007_s_at	9631	NUP155	22.61	8.549	22.099	nucleoporin 155kDa
1559042_at	4712	NDUFB6	10.194	6.688	9.522	NADH:ubiquinone oxidoreductase subunit B6
1559048_at	57597	BAHCC1	39.106	46.133	51.438	BAH domain and coiled-coil containing 1
1559052_s_at	5062//102723432//646214	PAK2//LOC102723432//LOC646214	69.42	99.918	85.528	p21 protein (Cdc42/Rac)-activated kinase 2//serine/threonine-protein kinase PAK 2 pseudogene//p21 protein (Cdc42/Rac)-activated kinase 2 pseudogene
1559054_a_at	5510	PPP1R7	18.589	17.887	10.494	protein phosphatase 1 regulatory subunit 7
1559062_at	84811	BUD13	16.824	17.463	14.93	BUD13 homolog
1559066_at	105376220	LOC105376220	9.896	9.596	18.225	uncharacterized LOC105376220
1559067_a_at	105376220	LOC105376220	61.169	31.086	52.37	uncharacterized LOC105376220
1559072_a_at	114794	ELFN2	456.451	299.077	302.966	extracellular leucine-rich repeat and fibronectin type III domain containing 2
1559094_at	26268	FBXO9	100.52	58.886	89.774	F-box protein 9
1559096_x_at	26268	FBXO9	109.448	80.843	127.122	F-box protein 9
1559102_at	105377371	LOC105377371	12.672	11.665	19.006	uncharacterized LOC105377371
1559139_at	26155	NOC2L	57.569	60.553	94.813	NOC2 like nucleolar associated transcriptional repressor
1559140_at	157693//400728	FAM87A//FAM87B	13.013	11.627	9.143	family with sequence similarity 87 member A//family with sequence similarity 87 member B
1559190_s_at	51206	GP6	113.378	118.774	110.296	glycoprotein VI platelet
1559214_at	26263	FBXO22	14.206	9.294	19.28	F-box protein 22
1559227_s_at	7428	VHL	85.887	101.88	91.508	von Hippel-Lindau tumor suppressor
1559252_a_at	101929125	LOC101929125	26.67	21.76	22.645	uncharacterized LOC101929125
1559382_at	79086	SMIM7	42.029	48.662	58.612	small integral membrane protein 7
1559391_s_at	9334	B4GALT5	8.388	7.334	14.828	beta-1,4-galactosyltransferase 5
1559399_s_at	54819	ZCCHC10	79.209	63.957	80.287	zinc finger CCHC-type containing 10
1559406_at	253650//100418975	ANKRD18A//SNX18P3	16.166	6.622	12.169	ankyrin repeat domain 18A//sorting nexin 18 pseudogene 3
1559455_at	60677	CELF6	9.637	6.535	13.739	CUGBP, Elav-like family member 6
1559467_at	400410//100528021	ST20//ST20-MTHFS	44.594	21.585	27.528	suppressor of tumorigenicity 20//ST20-MTHFS readthrough
1559490_at	84859	LRCH3	31.244	20.611	38.323	leucine-rich repeats and calponin homology (CH) domain containing 3
1559496_at	27068	PPA2	29.196	42.193	49.875	pyrophosphatase (inorganic) 2
1559517_a_at	56907	SPIRE1	18.492	23.226	19.667	spire type actin nucleation factor 1
1559524_at	643836	ZFP62	51.948	30.438	43.51	ZFP62 zinc finger protein
1559529_at	5747	PTK2	22.291	13.918	23.29	protein tyrosine kinase 2
1559534_at	100996419	LOC100996419	9.045	5.526	12.514	uncharacterized LOC100996419
1559535_s_at	100996419	LOC100996419	12.912	12.426	7.865	uncharacterized LOC100996419
1559583_at	80381	CD276	16.688	8.856	13.349	CD276 molecule
1559591_s_at	55349	CHDH	64.213	33.403	48.233	choline dehydrogenase
1559672_a_at	203238	CCDC171	14.121	10.221	19.419	coiled-coil domain containing 171
1559681_a_at	147166//10626	TRIM16L//TRIM16	22.589	25.901	17.996	tripartite motif containing 16-like//tripartite motif containing 16
1559716_at	125476	INO80C	25.421	16.643	23.878	INO80 complex subunit C
1559739_at	56994	CHPT1	19.046	9.841	19.729	choline phosphotransferase 1
1559765_a_at	101928483	NALT1	36.506	47.804	61.487	NOTCH1 associated lncRNA in T-cell acute lymphoblastic leukemia 1
1559776_at	2760	GM2A	105.756	46.436	73.13	GM2 ganglioside activator
1559822_s_at	92140	MTDH	163.524	224.462	108.96	metadherin
1559839_at	9096	TBX18	11.098	4.502	5.063	T-box 18
1559840_s_at	9096	TBX18	34.887	37.078	18.192	T-box 18
1559867_at	58486	ZBED5	25.323	18.147	19.938	zinc finger BED-type containing 5
1559881_s_at	7559	ZNF12	56.305	45.883	52.207	zinc finger protein 12
1559929_at	101927574	LINC01186	13.634	21.314	12.552	long intergenic non-protein coding RNA 1186
1559942_at	29969	MDFIC	22.339	14.41	20.527	MyoD family inhibitor domain containing
1559946_s_at	10856//102466738	RUVBL2//MIR6798	1903.88	1591.47	1552.54	RuvB like AAA ATPase 2//microRNA 6798
1559948_at	101927253	LOC101927253	28.895	47.181	52.111	uncharacterized LOC101927253
1559954_s_at	11325	DDX42	134.323	192.407	175.818	DEAD-box helicase 42
1559960_x_at	100130958	SYCE1L	131.768	82.376	159.592	synaptonemal complex central element protein 1 like
1559964_at	401261//23506	LOC401261//GLTSCR1L	15.099	8.703	23.256	uncharacterized LOC401261//GLTSCR1 like
1559993_at	51142	CHCHD2	38.735	47.216	64.277	coiled-coil-helix-coiled-coil-helix domain containing 2
1560006_a_at	646762	LOC646762	28.571	17.093	12.992	uncharacterized LOC646762
1560017_at	160418	TMTC3	25.153	31.688	35.613	transmembrane and tetratricopeptide repeat containing 3
1560019_at	84777	DLGAP1-AS2	63.669	68.442	65.005	DLGAP1 antisense RNA 2
1560020_at	23317	DNAJC13	15.677	20.748	9.442	DnaJ heat shock protein family (Hsp40) member C13
1560021_at	6224	RPS20	33.923	23.95	25.572	ribosomal protein S20
1560023_x_at	6224	RPS20	39.318	22.145	22.49	ribosomal protein S20
1560048_at	105378929	LOC105378929	12.244	8.777	34.131	uncharacterized LOC105378929
1560060_s_at	55048	VPS37C	478.258	738.565	428.633	VPS37C, ESCRT-I subunit
1560071_a_at	81688	C6orf62	30.263	22.624	43.142	chromosome 6 open reading frame 62
1560089_at	100289019	SLC25A25-AS1	95.468	71.56	104.347	SLC25A25 antisense RNA 1
1560116_a_at	121441	NEDD1	414.476	374.628	369.497	neural precursor cell expressed, developmentally down-regulated 1
1560222_at	102724252	LOC102724252	12.294	13.561	13.646	uncharacterized LOC102724252
1560227_at	284161	GDPD1	85.781	139.047	88.976	glycerophosphodiester phosphodiesterase domain containing 1
1560250_s_at	342705	PGDP1	8.491	9.529	11.6	phosphogluconate dehydrogenase pseudogene 1
1560271_at	58155	PTBP2	14.621	6.942	14.88	polypyrimidine tract binding protein 2
1560290_at	23589	CARHSP1	12.68	10.169	18.163	calcium regulated heat stable protein 1
1560297_at	81502//100101490	HM13//MCTS2P	21.858	17.438	32.307	histocompatibility (minor) 13//malignant T-cell amplified sequence 2, pseudogene
1560318_at	9411	ARHGAP29	38.333	21.152	39.449	Rho GTPase activating protein 29
1560339_s_at	4676	NAP1L4	720.948	574.752	857.809	nucleosome assembly protein 1 like 4
1560402_at	100506046	GAS5-AS1	109.692	95.956	107.596	GAS5 antisense RNA 1
1560433_at	105376864//102724322	LOC105376864//LOC102724322	69.26	32.649	58.224	uncharacterized LOC105376864//uncharacterized LOC102724322
1560434_x_at	102724322	LOC102724322	62.029	40.045	46.884	uncharacterized LOC102724322
1560486_at	6814	STXBP3	6.841	8.83	8.676	syntaxin binding protein 3
1560503_a_at	100130275	TFAP2A-AS1	21.625	19.646	42.453	TFAP2A antisense RNA 1
1560587_s_at	25824	PRDX5	2061.1	2123.46	2129.55	peroxiredoxin 5
1560622_at	55858	TMEM165	30.78	23.626	47.818	transmembrane protein 165
1560625_s_at	101928513	CATIP-AS1	39.19	27.938	45.358	CATIP antisense RNA 1
1560659_at	150759	LINC00342	25.906	5.587	20.178	long intergenic non-protein coding RNA 342
1560713_a_at	114794	ELFN2	52.316	40.096	35.641	extracellular leucine-rich repeat and fibronectin type III domain containing 2
1560792_at	51278	IER5	34.909	31.025	23.739	immediate early response 5
1560814_a_at	90416	C15orf57	18.035	22.019	21.339	chromosome 15 open reading frame 57
1560821_at	58504	ARHGAP22	12.949	6.924	11.025	Rho GTPase activating protein 22
1560879_a_at	102724488//83849	LOC102724488//SYT15	15.183	28.182	17.334	synaptotagmin-15//synaptotagmin 15
1560916_a_at	23333//102724668	DPY19L1//DPY19L1P2	233.243	167.09	160.199	dpy-19 like 1 (C. elegans)//DPY19L1 pseudogene 2
1560981_a_at	5465	PPARA	13.571	10.942	7.83	peroxisome proliferator activated receptor alpha
1560986_a_at	23301	EHBP1	31.134	24.324	68.725	EH domain binding protein 1
1561042_at	27161	AGO2	14.992	24.344	29.943	argonaute 2, RISC catalytic component
1561048_at	57038	RARS2	29.508	29.949	23.323	arginyl-tRNA synthetase 2, mitochondrial
1561061_at	729506	LOC729506	12.672	11.255	16.368	uncharacterized LOC729506
1561266_at	105374290	LOC105374290	16.608	23.684	36.249	uncharacterized LOC105374290
1561286_a_at	23181	DIP2A	26.25	49.7	34.542	disco interacting protein 2 homolog A
1561360_at	101928661	LOC101928661	36.808	9.186	12.047	uncharacterized LOC101928661
1561640_at	5711	PSMD5	29.626	20.359	23.361	proteasome 26S subunit, non-ATPase 5
1561691_at	285735	LINC00326	217.583	224.903	229.803	long intergenic non-protein coding RNA 326
1561749_at	84820	POLR2J4	28.989	23.112	18.692	polymerase (RNA) II subunit J4, pseudogene
1561855_x_at	387281	LCRB	11.665	16.632	7.467	locus control region, beta
1561868_at	113763	ZBED6CL	18.762	13.009	9.145	ZBED6 C-terminal like
1561906_at	191//729557	AHCY//LOC729557	31.337	20.187	10.488	adenosylhomocysteinase//density-regulated protein pseudogene
1561965_at	6629	SNRPB2	23.73	11.144	24.505	small nuclear ribonucleoprotein polypeptide B2
1562012_at	100506730	LOC100506730	45.751	31.438	24.363	uncharacterized LOC100506730
1562055_at	100312836	VN1R91P	11.728	11.202	16.169	vomeronasal 1 receptor 91 pseudogene
1562063_x_at	149013	NBPF12	43.512	29.881	118.233	neuroblastoma breakpoint family member 12
1562098_at	23074	UHRF1BP1L	13.38	13.312	12.962	UHRF1 binding protein 1 like
1562305_x_at	80317	ZKSCAN3	33.615	18.552	24.491	zinc finger with KRAB and SCAN domains 3
1562337_at	162998	OR7D2	10.962	9.635	12.448	olfactory receptor family 7 subfamily D member 2
1562378_s_at	150696	PROM2	107.187	109.83	44.984	prominin 2
1562408_at	101926984	LOC101926984	48.714	26.517	28.1	putative uncharacterized protein FLJ43826
1562467_at	5530	PPP3CA	30.693	19.758	26.159	protein phosphatase 3 catalytic subunit alpha
1562474_at	101929147	LOC101929147	86.432	85.401	40.048	uncharacterized LOC101929147
1562743_at	7582	ZNF33B	38.211	27.952	15.503	zinc finger protein 33B
1562836_at	105369519	LOC105369519	69.494	133.724	118.478	uncharacterized LOC105369519
1562921_at	101927279	EP300-AS1	59.388	45.853	35.064	EP300 antisense RNA 1
1562948_at	23137	SMC5	13.765	7.423	19.229	structural maintenance of chromosomes 5
1563051_at	5007	OSBP	10.242	19.503	25.252	oxysterol binding protein
1563111_a_at	54965	PIGX	158.242	126.597	159.977	phosphatidylinositol glycan anchor biosynthesis class X
1563222_at	51643	TMBIM4	40.975	74.826	33.771	transmembrane BAX inhibitor motif containing 4
1563283_at	101927247	LOC101927247	34.301	42.382	31.039	uncharacterized LOC101927247
1563315_s_at	157697//105377774	ERICH1//LOC105377774	124.548	138.577	122.52	glutamate rich 1//uncharacterized LOC105377774
1563321_s_at	8028	MLLT10	35.334	45.924	32.709	myeloid/lymphoid or mixed-lineage leukemia; translocated to, 10
1563357_at	101927730	LOC101927730	32.933	37.341	30.056	uncharacterized LOC101927730
1563389_at	101927761	TH2LCRR	26.481	34.609	19.274	T helper type 2 locus control region associated RNA
1563431_x_at	5739	PTGIR	117.46	95.642	132.257	prostaglandin I2 (prostacyclin) receptor (IP)
1563455_at	23387	SIK3	13.098	7.233	7.691	SIK family kinase 3
1563458_at	55742	PARVA	21.016	18.817	33.511	parvin alpha
1563498_s_at	283130	SLC25A45	9.893	13.935	8.666	solute carrier family 25 member 45
1563512_at	400793	C1orf226	10.117	10.779	7.219	chromosome 1 open reading frame 226
1563646_a_at	91147	TMEM67	150.126	147.746	127.116	transmembrane protein 67
1563770_at	728116	ZBTB8B	14.465	7.695	5.078	zinc finger and BTB domain containing 8B
1563796_s_at	124454	EARS2	55.688	45.82	44.022	glutamyl-tRNA synthetase 2, mitochondrial
1563863_x_at	9367	RAB9A	16.487	10.956	9.813	RAB9A, member RAS oncogene family
1563881_at	9223	MAGI1	6.566	6.65	9.519	membrane associated guanylate kinase, WW and PDZ domain containing 1
1563947_a_at	23085//100292680	ERC1//LINC00942	66.714	61.949	54.596	ELKS/RAB6-interacting/CAST family member 1//long intergenic non-protein coding RNA 942
1564002_a_at	221264	AK9	27.027	22.002	21.499	adenylate kinase 9
1564053_a_at	253943	YTHDF3	87.378	80.234	94.286	YTH N6-methyladenosine RNA binding protein 3
1564063_a_at	23200	ATP11B	28.575	36.763	32.401	ATPase phospholipid transporting 11B (putative)
1564064_a_at	23200	ATP11B	92.568	130.419	75.817	ATPase phospholipid transporting 11B (putative)
1564083_at	101926975	LOC101926975	33.871	30.507	11.984	uncharacterized LOC101926975
1564166_s_at	100630923//79706	LOC100630923//PRKRIP1	46.596	44.495	53.14	LOC100289561-PRKRIP1 readthrough//PRKR interacting protein 1 (IL11 inducible)
1564220_a_at	100506465	LINC01234	265.242	222.292	144.79	long intergenic non-protein coding RNA 1234
1564308_a_at	143098	MPP7	89.844	126.123	74.151	membrane palmitoylated protein 7
1564362_x_at	283933	ZNF843	53.255	75.564	47.353	zinc finger protein 843
1564372_s_at	255082	CASC2	11.478	9.493	13.086	cancer susceptibility candidate 2 (non-protein coding)
1564381_s_at	100505876	CEBPZOS	44.608	36.539	39.06	CEBPZ opposite strand
1564474_at	100419950	HMGB1P35	11.806	6.494	13.738	high mobility group box 1 pseudogene 35
1564475_s_at	728723	ZBED3-AS1	20.4	32.919	22.146	ZBED3 antisense RNA 1
1564494_s_at	5034	P4HB	1470.77	1593.56	983.839	prolyl 4-hydroxylase subunit beta
1564520_s_at	10419	PRMT5	672.026	790.46	537.416	protein arginine methyltransferase 5
1564521_x_at	10419	PRMT5	497.239	671.16	489.099	protein arginine methyltransferase 5
1564637_a_at	283742	FAM98B	433.969	464.538	466.882	family with sequence similarity 98 member B
1564651_at	221710	SMIM13	20.26	46.367	30.044	small integral membrane protein 13
1564653_s_at	389170	LEKR1	21.031	12.397	17.079	leucine, glutamate and lysine rich 1
1564907_s_at	9782//724102	MATR3//SNHG4	67.042	43.941	15.583	matrin 3//small nucleolar RNA host gene 4
1565150_at	390637	GDPGP1	39.923	22.845	28.169	GDP-D-glucose phosphorylase 1
1565162_s_at	4257	MGST1	793.25	1094.92	779.32	microsomal glutathione S-transferase 1
1565254_s_at	8178	ELL	25.923	25.654	19.385	elongation factor for RNA polymerase II
1565269_s_at	466	ATF1	176.137	206.09	168.166	activating transcription factor 1
1565436_s_at	4297	KMT2A	47.034	31.081	21.017	lysine methyltransferase 2A
1565577_s_at	79954	NOL10	45.2	35.316	56.471	nucleolar protein 10
1565580_s_at	9797	TATDN2	12.366	11.346	9.256	TatD DNase domain containing 2
1565651_at	375	ARF1	27.845	30.098	36.544	ADP ribosylation factor 1
1565672_at	10228	STX6	28.584	15.458	29.132	syntaxin 6
1565681_s_at	22982	DIP2C	65.669	62.687	63.268	disco interacting protein 2 homolog C
1565716_at	2521	FUS	25.878	10.429	25.935	FUS RNA binding protein
1565717_s_at	2521	FUS	500.317	454.58	598.455	FUS RNA binding protein
1565830_at	684959	SNORA25	21.665	21.693	26.249	small nucleolar RNA, H/ACA box 25
1565867_a_at	9877	ZC3H11A	21.153	32.003	19.853	zinc finger CCCH-type containing 11A
1565886_at	54822	TRPM7	21.005	13.248	28.883	transient receptor potential cation channel subfamily M member 7
1565939_at	29102	DROSHA	14.043	11.207	14.982	drosha ribonuclease III
1565951_s_at	1122//23596	CHML//OPN3	34.921	39.272	58.755	choroideremia-like (Rab escort protein 2)//opsin 3
1566079_at	60481	ELOVL5	19.007	22.834	37.91	ELOVL fatty acid elongase 5
1566084_at	644215	LOC644215	17.311	16.496	22.644	uncharacterized LOC644215
1566256_s_at	100873368	RNA5SP36	12.444	10.934	14.104	RNA, 5S ribosomal pseudogene 36
1566257_at	160897	GPR180	63.107	43.833	59.937	G protein-coupled receptor 180
1566303_s_at	6992	PPP1R11	70.693	85.466	88.638	protein phosphatase 1 regulatory inhibitor subunit 11
1566342_at	9589//105372984	WTAP//LOC105372984	212.195	162	218.918	Wilms tumor 1 associated protein//uncharacterized LOC105372984
1566363_at	1791	DNTT	10.687	8.984	10.504	DNA nucleotidylexotransferase
1566402_at	3718	JAK3	26.424	35.653	23.304	Janus kinase 3
1566403_at	26780	SNORA68	15.1	17.778	26.706	small nucleolar RNA, H/ACA box 68
1566472_s_at	54884	RETSAT	297.744	280.652	428.005	retinol saturase (all-trans-retinol 13,14-reductase)
1566509_s_at	26268	FBXO9	488.696	412.36	370.104	F-box protein 9
1566549_at	207063	DHRSX	21.876	11.677	14.263	dehydrogenase/reductase (SDR family) X-linked
1566557_at	440465	BAIAP2-AS1	200.91	96.039	123.878	BAIAP2 antisense RNA 1 (head to head)
1566558_x_at	440465	BAIAP2-AS1	102.287	44.872	66.197	BAIAP2 antisense RNA 1 (head to head)
1566603_s_at	285367	RPUSD3	48.438	31.147	38.356	RNA pseudouridylate synthase domain containing 3
1566887_x_at	92427	RPS2P4	90.986	59.029	79.65	ribosomal protein S2 pseudogene 4
1566901_at	7050	TGIF1	56.064	24.481	66.009	TGFB induced factor homeobox 1
1566954_at	9771	RAPGEF5	28.328	20.829	21.034	Rap guanine nucleotide exchange factor 5
1567014_s_at	1457	CSNK2A1	240.042	236.654	174.114	casein kinase 2 alpha 1
1567031_at	100271846	ERVV-2	21.836	11.066	14.453	endogenous retrovirus group V member 2
1567032_s_at	90338	ZNF160	57.307	46.06	37.169	zinc finger protein 160
1567080_s_at	54982	CLN6	67.772	64.893	101.942	ceroid-lipofuscinosis, neuronal 6, late infantile, variant
1567107_s_at	7171	TPM4	151.138	207.071	207.939	tropomyosin 4
1567213_at	122553	TRAPPC6B	271.277	237.512	229.25	trafficking protein particle complex 6B
1567214_a_at	5411	PNN	521.489	389.749	426.49	pinin, desmosome associated protein
1567224_at	8091	HMGA2	60.728	34.456	93.986	high mobility group AT-hook 2
1567458_s_at	5879	RAC1	751.034	830.601	940.887	ras-related C3 botulinum toxin substrate 1 (rho family, small GTP binding protein Rac1)
1567575_at	627	BDNF	18.037	8.818	48.817	brain-derived neurotrophic factor
1568592_at	100419583	LOC100419583	116.957	84.421	152.657	ring finger protein 4 pseudogene
1568593_a_at	152195	NUDT16P1	61.247	63.947	42.313	nudix hydrolase 16 pseudogene 1
1568594_s_at	84851	TRIM52	34.776	25.355	21.717	tripartite motif containing 52
1568596_a_at	10024	TROAP	100.985	98.546	146.576	trophinin associated protein
1568597_at	646762	LOC646762	116.837	92.763	67.282	uncharacterized LOC646762
1568600_at	91860	CALML4	43.059	39.666	34.382	calmodulin like 4
1568611_at	8974	P4HA2	159.531	113.787	48.993	prolyl 4-hydroxylase subunit alpha 2
1568612_at	2566	GABRG2	44.192	42.794	29.166	gamma-aminobutyric acid type A receptor gamma2 subunit
1568615_a_at	100506462	SRD5A3-AS1	13.046	8.838	14.572	SRD5A3 antisense RNA 1
1568618_a_at	2589	GALNT1	402.218	417.561	340.517	polypeptide N-acetylgalactosaminyltransferase 1
1568619_s_at	162073	ITPRIPL2	497.488	510.387	556.726	inositol 1,4,5-trisphosphate receptor interacting protein-like 2
1568620_at	51380	CSAD	17.308	13.823	20.967	cysteine sulfinic acid decarboxylase
1568623_a_at	339665	SLC35E4	32.049	34.85	44.257	solute carrier family 35 member E4
1568627_at	57223	PPP4R3B	63.991	45.951	48.548	protein phosphatase 4 regulatory subunit 3B
1568629_s_at	5296//474341	PIK3R2//SUMO1P5	544.403	499.506	665.59	phosphoinositide-3-kinase regulatory subunit 2//SUMO1 pseudogene 5
1568678_s_at	11116	FGFR1OP	133.242	133.013	128.506	FGFR1 oncogene partner
1568680_s_at	64848	YTHDC2	64.134	80.175	70.187	YTH domain containing 2
1568713_a_at	23216	TBC1D1	37.317	14.532	12.526	TBC1 domain family member 1
1568733_at	79591	C10orf76	29.188	47.962	37.764	chromosome 10 open reading frame 76
1568748_at	100131087	RPLP1P11	14.546	16.28	21.035	ribosomal protein lateral stalk subunit P1 pseudogene 11
1568777_at	161436	EML5	29.527	22.669	27.74	echinoderm microtubule associated protein like 5
1568781_at	7390	UROS	61.148	48.14	75.042	uroporphyrinogen III synthase
1568787_at	100506083	LOC100506083	22.924	14.934	19.442	uncharacterized LOC100506083
1568807_a_at	100505538	RBM26-AS1	18.122	20.139	27.677	RBM26 antisense RNA 1
1568815_a_at	79009	DDX50	33.745	29.705	24.867	DEAD-box helicase 50
1568838_at	100132169	WASIR2	7.735	9.368	8.547	WASH and IL9R antisense RNA 2
1568849_at	727699	LINC00163	12.785	11.881	7.076	long intergenic non-protein coding RNA 163
1568865_at	100529261//2342	CHURC1-FNTB//FNTB	29.572	23.598	15.338	CHURC1-FNTB readthrough//farnesyltransferase, CAAX box, beta
1568877_a_at	91452	ACBD5	57.874	50.243	46.916	acyl-CoA binding domain containing 5
1568949_at	26207	PITPNC1	71.578	70.711	56.053	phosphatidylinositol transfer protein, cytoplasmic 1
1568951_at	54816	ZNF280D	40.555	24.52	28.804	zinc finger protein 280D
1568954_s_at	29035	C16orf72	283.199	510.494	418.074	chromosome 16 open reading frame 72
1568983_a_at	100616396	MIR4712	95.396	56.922	90.189	microRNA 4712
1568987_at	401884//104909134	MGC57346//MGC57346-CRHR1	115.666	93.177	77.48	ADP-ribosylation factor pseudogene//MGC57346-CRHR1 readthrough
1568997_at	64425	POLR1E	19.693	26.659	23.148	polymerase (RNA) I subunit E
1569003_at	51174	TUBD1	62.949	47.187	56.377	tubulin delta 1
1569022_a_at	5286	PIK3C2A	16.032	22.447	24.717	phosphatidylinositol-4-phosphate 3-kinase catalytic subunit type 2 alpha
1569025_s_at	10144	FAM13A	19.239	13.584	19.18	family with sequence similarity 13 member A
1569030_s_at	51667	NUB1	107.144	144.572	165.439	negative regulator of ubiquitin-like proteins 1
1569052_at	3482	IGF2R	41.973	32.008	37.721	insulin like growth factor 2 receptor
1569053_at	10947	AP3M2	39.356	25.457	35.087	adaptor related protein complex 3 mu 2 subunit
1569057_s_at	375056	MIA3	69.39	80.394	99.004	melanoma inhibitory activity family member 3
1569069_s_at	81550	TDRD3	139.855	177.174	98.326	tudor domain containing 3
1569086_at	100287177	EML2-AS1	22.584	38.618	36.592	EML2 antisense RNA 1
1569091_at	7750	ZMYM2	29.128	21.173	40.078	zinc finger MYM-type containing 2
1569106_s_at	55209	SETD5	26.122	22.081	25.453	SET domain containing 5
1569110_x_at	728613	LOC728613	480.767	439.032	811.599	programmed cell death 6 pseudogene
1569112_at	204962	SLC44A5	37.238	21.749	48.69	solute carrier family 44 member 5
1569128_at	285237	C3orf38	13.601	7.923	6.085	chromosome 3 open reading frame 38
1569129_s_at	285237	C3orf38	70.317	46.773	60.983	chromosome 3 open reading frame 38
1569142_at	10206	TRIM13	19.164	10.572	16.517	tripartite motif containing 13
1569167_at	51397	COMMD10	31.198	12.152	16.204	COMM domain containing 10
1569190_at	132320	SCLT1	28.01	27.388	26.376	sodium channel and clathrin linker 1
1569302_at	85459	CEP295	70.159	80.661	83.967	centrosomal protein 295
1569312_at	7705	ZNF146	32.472	27.54	49.459	zinc finger protein 146
1569315_s_at	100272228	LINC00894	26.256	15.504	28.421	long intergenic non-protein coding RNA 894
1569320_at	60313//100270896	GPBP1L1//RPL7AP16	14.697	8.083	11.548	GC-rich promoter binding protein 1 like 1//ribosomal protein L7a pseudogene 16
1569349_at	56946	EMSY	10.516	7.02	6.547	EMSY, BRCA2 interacting transcriptional repressor
1569369_at	57732	ZFYVE28	73.14	40.208	82.5	zinc finger FYVE-type containing 28
1569433_at	389432	SAMD5	13.593	7.241	9.265	sterile alpha motif domain containing 5
1569453_a_at	8045	RASSF7	56.363	42.739	64.011	Ras association domain family member 7
1569470_a_at	84978	FRMD5	151.981	201.066	192.775	FERM domain containing 5
1569472_s_at	7267	TTC3	36.45	42.084	61.668	tetratricopeptide repeat domain 3
1569484_s_at	23195	MDN1	11.197	7.045	13.746	midasin AAA ATPase 1
1569496_s_at	100130872//10417	LOC100130872//SPON2	17.584	23.685	21.652	uncharacterized LOC100130872//spondin 2
1569519_at	100132406//25832//400818	NBPF10//NBPF14//NBPF9	24.997	13.876	29.104	neuroblastoma breakpoint family member 10//neuroblastoma breakpoint family member 14//neuroblastoma breakpoint family member 9
1569520_at	51752//101929747	ERAP1//LOC101929747	16.979	9.993	11.082	endoplasmic reticulum aminopeptidase 1//uncharacterized LOC101929747
1569527_at	6780	STAU1	7.321	7.102	7.525	staufen double-stranded RNA binding protein 1
1569555_at	9615	GDA	15.053	22.677	22.234	guanine deaminase
1569566_at	105374407//23216	LOC105374407//TBC1D1	32.513	27.083	9.735	uncharacterized LOC105374407//TBC1 domain family member 1
1569583_at	2069	EREG	135.37	85.271	109.229	epiregulin
1569594_a_at	9147	NEMF	347.464	333.921	435.592	nuclear export mediator factor
1569604_at	100133612	LINC01134	23.002	15.705	22.107	long intergenic non-protein coding RNA 1134
1569631_at	64802//116362	NMNAT1//RBP7	55.833	51.55	62.079	nicotinamide nucleotide adenylyltransferase 1//retinol binding protein 7
1569713_at	100533182	SEC24B-AS1	12.96	11.71	24.046	SEC24B antisense RNA 1
1569791_at	6789	STK4	12.037	9.327	8.523	serine/threonine kinase 4
1569792_a_at	254013	ETFBKMT	12.45	22.61	16.315	electron transfer flavoprotein beta subunit lysine methyltransferase
1569867_at	10101	NUBP2	56.401	32.568	31.87	nucleotide binding protein 2
1569868_s_at	10101	NUBP2	213.023	134.698	215.476	nucleotide binding protein 2
1569872_a_at	64788	LMF1	67.36	36.707	75.849	lipase maturation factor 1
1569878_at	414194	CCNYL2	118.846	129.624	164.839	cyclin Y-like 2 (pseudogene)
1569906_s_at	51230	PHF20	40.236	34.873	45.576	PHD finger protein 20
1569923_s_at	285708	LINC00491	16.69	9.677	11.899	long intergenic non-protein coding RNA 491
1569940_at	28968//100422979	SLC6A16//MIR4324	29.452	20.565	49.178	solute carrier family 6 member 16//microRNA 4324
1569952_x_at	100129960	SDCBPP2	29.713	25.161	28.446	syndecan binding protein (syntenin) pseudogene 2
1569973_at	641977	SEPT7P2	23.364	41.775	43.808	septin 7 pseudogene 2
1569974_x_at	641977	SEPT7P2	23.677	30.694	29.879	septin 7 pseudogene 2
1570042_a_at	8754	ADAM9	17.466	15.54	16.247	ADAM metallopeptidase domain 9
1570061_at	7879	RAB7A	16.326	12.645	12.821	RAB7A, member RAS oncogene family
1570143_at	90987	ZNF251	36.214	12.76	33.461	zinc finger protein 251
1570155_at	101926978	LINC01111	21.87	16.702	9.537	long intergenic non-protein coding RNA 1111
1570185_at	105378568	LOC105378568	71.725	69.27	49.373	uncharacterized LOC105378568
1570243_at	645339	SNRPD2P2	23.685	28.623	32.864	small nuclear ribonucleoprotein D2 pseudogene 2
1570249_x_at	2782	GNB1	17.744	17.382	24.132	G protein subunit beta 1
1570289_at	646736	LOC646736	26.646	10.813	6.974	uncharacterized LOC646736
1570402_at	147700	KLC3	94.273	90.954	77.573	kinesin light chain 3
1570450_at	9933	PUM3	14.494	11.79	10.059	pumilio RNA binding family member 3
1570523_s_at	83734	ATG10	58.203	45.909	44.083	autophagy related 10
1570552_at	105372024	LOC105372024	31.651	24.518	21.208	uncharacterized LOC105372024
1570623_at	105378902	LOC105378902	13.526	10.098	9.655	uncharacterized LOC105378902
1598_g_at	2621	GAS6	283.953	161.914	161.437	growth arrest specific 6
160020_at	4323	MMP14	63.144	65.276	105.797	matrix metallopeptidase 14
1729_at	8717	TRADD	118.458	135.988	138.563	TNFRSF1A associated via death domain
177_at	5337	PLD1	23.567	27.185	22.579	phospholipase D1
1773_at	100529261//2342	CHURC1-FNTB//FNTB	109.219	104.14	73.351	CHURC1-FNTB readthrough//farnesyltransferase, CAAX box, beta
1861_at	572	BAD	94.653	83.41	86.838	BCL2 associated agonist of cell death
200000_s_at	10594	PRPF8	848.172	845.196	1035.67	pre-mRNA processing factor 8
200001_at	826	CAPNS1	1115.92	1075.41	1248.32	calpain small subunit 1
200002_at	11224	RPL35	5919.53	5666.09	5306.74	ribosomal protein L35
200003_s_at	6158	RPL28	9638.67	9138.28	8891.55	ribosomal protein L28
200004_at	1982	EIF4G2	3800.1	4021.03	4673.94	eukaryotic translation initiation factor 4 gamma 2
200005_at	8664	EIF3D	3053.08	3171.6	2171.03	eukaryotic translation initiation factor 3 subunit D
200006_at	11315	PARK7	4469.21	4211.16	4670.97	Parkinsonism associated deglycase
200007_at	6727	SRP14	2784.39	2302.53	2646.98	signal recognition particle 14kDa
200008_s_at	2665	GDI2	679.58	787.021	680.115	GDP dissociation inhibitor 2
200009_at	2665	GDI2	1607.51	1631.46	1516.6	GDP dissociation inhibitor 2
200010_at	6135	RPL11	6509.68	7113.92	5967.41	ribosomal protein L11
200011_s_at	377	ARF3	911.11	710.302	750.977	ADP ribosylation factor 3
200013_at	6152//377381	RPL24//RPL24P4	8033.82	9031.61	7999.01	ribosomal protein L24//ribosomal protein L24 pseudogene 4
200015_s_at	4735	SEPT2	2604.62	2427.36	2332.84	septin 2
200016_x_at	3178	HNRNPA1	6966.56	7057.85	6671.44	heterogeneous nuclear ribonucleoprotein A1
200017_at	6233//643358	RPS27A//RPS27AP16	7653.41	8377.74	7191.21	ribosomal protein S27a//ribosomal protein S27a pseudogene 16
200018_at	6207//729236	RPS13//RPS13P2	8078.3	8705.86	8014.45	ribosomal protein S13//ribosomal protein S13 pseudogene 2
200019_s_at	2197	FAU	5865.07	6147.54	5884.52	Finkel-Biskis-Reilly murine sarcoma virus (FBR-MuSV) ubiquitously expressed
200020_at	23435//643387	TARDBP//LOC643387	1032.09	884.655	941.696	TAR DNA binding protein//TAR DNA binding protein pseudogene
200021_at	1072	CFL1	4437.51	3330.65	4521.2	cofilin 1
200022_at	6141	RPL18	6753	6689.95	5876.53	ribosomal protein L18
200023_s_at	8665	EIF3F	3372.81	3610.29	2758.27	eukaryotic translation initiation factor 3 subunit F
200025_s_at	6155	RPL27	7657.76	8332.34	7045.04	ribosomal protein L27
200026_at	6164	RPL34	7041.5	6794.27	5789.04	ribosomal protein L34
200027_at	4677	NARS	2764.3	3270.25	3106.04	asparaginyl-tRNA synthetase
200028_s_at	56910	STARD7	1347.56	1256.29	1197.44	StAR related lipid transfer domain containing 7
200029_at	6143	RPL19	6110.58	6804.51	6112.74	ribosomal protein L19
200030_s_at	5250	SLC25A3	5406.79	5186.33	5267.1	solute carrier family 25 member 3
200031_s_at	6205	RPS11	9610.73	9720.2	8790.59	ribosomal protein S11
200033_at	1655	DDX5	4703.31	5702.82	5391.18	DEAD-box helicase 5
200035_at	23399//54762	CTDNEP1//GRAMD1C	306.173	305.586	299.703	CTD nuclear envelope phosphatase 1//GRAM domain containing 1C
200036_s_at	4736//100128936	RPL10A//RPL10AP6	5040.01	5197.63	4324.06	ribosomal protein L10a//ribosomal protein L10a pseudogene 6
200037_s_at	11335	CBX3	3223.72	3059.92	2862.96	chromobox 3
200039_s_at	5690	PSMB2	1901.95	1850.13	2441.37	proteasome subunit beta 2
200040_at	10657	KHDRBS1	1837.52	1965.05	1865.62	KH domain containing, RNA binding, signal transduction associated 1
200041_s_at	100532737//7919	ATP6V1G2-DDX39B//DDX39B	926.974	823.214	1004.89	ATP6V1G2-DDX39B readthrough (NMD candidate)//DEAD-box helicase 39B
200042_at	51493	RTCB	429.623	348.013	396.334	RNA 2',3'-cyclic phosphate and 5'-OH ligase
200043_at	2079	ERH	3275.56	3273.15	3640.08	enhancer of rudimentary homolog (Drosophila)
200044_at	8683	SRSF9	2200.94	2158.99	1944.58	serine/arginine-rich splicing factor 9
200045_at	23//100126314	ABCF1//MIR877	373.894	384.367	380.807	ATP binding cassette subfamily F member 1//microRNA 877
200046_at	1603	DAD1	1403.16	1671.96	1088.62	defender against cell death 1
200047_s_at	7528	YY1	1940.66	1844.24	1655.12	YY1 transcription factor
200048_s_at	10899	JTB	1983.09	2211.76	2273.59	jumping translocation breakpoint
200049_at	11143//648927	KAT7//LOC648927	294.839	313.755	283.346	lysine acetyltransferase 7//K(lysine) acetyltransferase 7 pseudogene
200050_at	7705	ZNF146	2204.11	2448.67	1788.85	zinc finger protein 146
200051_at	9092	SART1	173.381	207.181	200.019	squamous cell carcinoma antigen recognized by T-cells 1
200052_s_at	3608	ILF2	1888.46	1902.76	2029.21	interleukin enhancer binding factor 2
200053_at	9552	SPAG7	332.512	367.34	446.875	sperm associated antigen 7
200054_at	8882	ZPR1	253.067	331.304	168.975	ZPR1 zinc finger
200055_at	6881	TAF10	805.127	807.279	1009.76	TATA-box binding protein associated factor 10
200056_s_at	10438//554049	C1D//C1DP1	425.559	452.668	399.763	C1D nuclear receptor corepressor//C1D nuclear receptor corepressor pseudogene 1
200057_s_at	4841	NONO	3490.87	3206.84	3288.12	non-POU domain containing, octamer-binding
200058_s_at	23020	SNRNP200	1412.57	1345.64	1574.9	small nuclear ribonucleoprotein U5 subunit 200
200059_s_at	387	RHOA	4202.64	4364.04	5156.25	ras homolog family member A
200060_s_at	10921	RNPS1	1405.85	1426.9	1542.68	RNA binding protein with serine rich domain 1
200061_s_at	6229	RPS24	6940.56	6960.95	5817.29	ribosomal protein S24
200062_s_at	6156//26775	RPL30//SNORA72	8464.73	8703.06	7505.72	ribosomal protein L30//small nucleolar RNA, H/ACA box 72
200064_at	3326	HSP90AB1	5895.41	5641.38	5741.48	heat shock protein 90kDa alpha family class B member 1
200065_s_at	375	ARF1	2953.49	3151.41	2866.44	ADP ribosylation factor 1
200066_at	3550	IK	567.112	492.62	329.042	IK cytokine, down-regulator of HLA II
200067_x_at	8724	SNX3	1379.69	1244.31	1209.74	sorting nexin 3
200068_s_at	821//9794	CANX//MAML1	3483.65	4069.93	3323.99	calnexin//mastermind like transcriptional coactivator 1
200069_at	9733	SART3	305.818	367.748	321.741	squamous cell carcinoma antigen recognized by T-cells 3
200070_at	27013	CNPPD1	120.638	103.469	81.8	cyclin Pas1/PHO80 domain containing 1
200071_at	10285	SMNDC1	1444.44	1671.64	1574.18	survival motor neuron domain containing 1
200072_s_at	4670	HNRNPM	2492.9	2077.83	2409.81	heterogeneous nuclear ribonucleoprotein M
200073_s_at	3184	HNRNPD	2085.59	1988.28	2111.52	heterogeneous nuclear ribonucleoprotein D
200074_s_at	9045	RPL14	5268.58	5333.51	4658.56	ribosomal protein L14
200075_s_at	2987	GUK1	503.872	473.898	553.19	guanylate kinase 1
200076_s_at	79036//7311	KXD1//UBA52	457.019	508.937	418.52	KxDL motif containing 1//ubiquitin A-52 residue ribosomal protein fusion product 1
200077_s_at	4946	OAZ1	4885.34	4699.23	5019.54	ornithine decarboxylase antizyme 1
200078_s_at	533	ATP6V0B	896.797	1034.87	1163.81	ATPase H+ transporting V0 subunit b
200079_s_at	3735	KARS	1852.01	1669.19	1607.16	lysyl-tRNA synthetase
200080_s_at	3020//440926	H3F3A//H3F3AP4	6943.93	6646.41	6851.73	H3 histone, family 3A//H3 histone, family 3A, pseudogene 4
200081_s_at	6194	RPS6	8034.45	8514.01	8392.62	ribosomal protein S6
200082_s_at	6201	RPS7	6925.28	7112.42	6202.25	ribosomal protein S7
200083_at	23326	USP22	1063.69	1047.41	1127.86	ubiquitin specific peptidase 22
200084_at	10944//645086	C11orf58//LOC645086	1567.48	1783.29	1607.37	chromosome 11 open reading frame 58//chromosome 11 open reading frame 58 pseudogene
200085_s_at	6923	TCEB2	2063.65	1693.28	2104.55	transcription elongation factor B subunit 2
200086_s_at	1327	COX4I1	2988.56	2522.95	2776.26	cytochrome c oxidase subunit 4I1
200087_s_at	10959	TMED2	3347.78	4057.88	3200.77	transmembrane p24 trafficking protein 2
200089_s_at	6124	RPL4	8155.28	8288.84	7183.6	ribosomal protein L4
200090_at	2339	FNTA	2031.1	2280.43	1539.1	farnesyltransferase, CAAX box, alpha
200091_s_at	6230//401206	RPS25//RPS25P6	5777.01	6332.72	4109.13	ribosomal protein S25//ribosomal protein S25 pseudogene 6
200092_s_at	6167	RPL37	7748.36	7532.2	6479.87	ribosomal protein L37
200093_s_at	3094	HINT1	2686.3	2547.96	2442.43	histidine triad nucleotide binding protein 1
200094_s_at	1938	EEF2	5608.15	5433.98	5094.59	eukaryotic translation elongation factor 2
200096_s_at	8992	ATP6V0E1	1136.94	970.732	1497.16	ATPase H+ transporting V0 subunit e1
200097_s_at	3190	HNRNPK	2511.85	2280.95	2178.91	heterogeneous nuclear ribonucleoprotein K
200098_s_at	51433	ANAPC5	1198.43	1127.87	1099.28	anaphase promoting complex subunit 5
200593_s_at	3192	HNRNPU	1264.4	1109.67	1321.48	heterogeneous nuclear ribonucleoprotein U (scaffold attachment factor A)
200594_x_at	3192	HNRNPU	2820.64	2585.3	2980.5	heterogeneous nuclear ribonucleoprotein U (scaffold attachment factor A)
200595_s_at	8661//6637	EIF3A//SNRPG	3008.78	3259.96	2883.62	eukaryotic translation initiation factor 3 subunit A//small nuclear ribonucleoprotein polypeptide G
200596_s_at	8661	EIF3A	1272.34	1390.09	1187.7	eukaryotic translation initiation factor 3 subunit A
200597_at	8661	EIF3A	481.299	426.446	481.933	eukaryotic translation initiation factor 3 subunit A
200598_s_at	7184	HSP90B1	2330.95	3205.35	1985.35	heat shock protein 90kDa beta family member 1
200599_s_at	7184//100500842	HSP90B1//MIR3652	4974.59	5981.22	4695.11	heat shock protein 90kDa beta family member 1//microRNA 3652
200600_at	4478	MSN	745.841	910.168	1432.34	moesin
200601_at	81	ACTN4	317.949	351.066	543.43	actinin alpha 4
200602_at	351	APP	890.042	1085.58	1268.19	amyloid beta precursor protein
200603_at	5573//105371873	PRKAR1A//LOC105371873	3679.39	3158.7	2920.77	protein kinase cAMP-dependent type I regulatory subunit alpha//uncharacterized LOC105371873
200604_s_at	5573//105371873	PRKAR1A//LOC105371873	605.199	669.86	467.129	protein kinase cAMP-dependent type I regulatory subunit alpha//uncharacterized LOC105371873
200605_s_at	5573//105371873	PRKAR1A//LOC105371873	2545.03	2399.9	2139.93	protein kinase cAMP-dependent type I regulatory subunit alpha//uncharacterized LOC105371873
200606_at	1832	DSP	2250.37	1915.46	2216.76	desmoplakin
200607_s_at	5885	RAD21	505.569	492.294	371.05	RAD21 cohesin complex component
200608_s_at	5885	RAD21	1812.3	1730.12	1442.78	RAD21 cohesin complex component
200609_s_at	9948	WDR1	1059.42	858.115	1509.92	WD repeat domain 1
200610_s_at	4691	NCL	3673.72	3782.63	3754.03	nucleolin
200611_s_at	9948	WDR1	1086.54	1109.53	1658.04	WD repeat domain 1
200612_s_at	163	AP2B1	550.811	505.718	650.965	adaptor related protein complex 2 beta 1 subunit
200613_at	1173	AP2M1	636.639	524.829	526.19	adaptor related protein complex 2 mu 1 subunit
200614_at	1213	CLTC	4499.32	4515.95	4583.27	clathrin heavy chain
200615_s_at	163	AP2B1	246.462	304.603	387.869	adaptor related protein complex 2 beta 1 subunit
200616_s_at	9761	MLEC	1496.56	1142.32	1162.02	malectin
200617_at	9761	MLEC	216.364	156.126	176.645	malectin
200618_at	3927	LASP1	1560.77	1375.25	1284.04	LIM and SH3 protein 1
200619_at	10992	SF3B2	591.12	708.443	633.398	splicing factor 3b subunit 2
200620_at	9528	TMEM59	1161.22	1081.96	733.883	transmembrane protein 59
200621_at	1465	CSRP1	337.92	345.948	359.433	cysteine and glycine rich protein 1
200622_x_at	808	CALM3	286.88	229.433	295.968	calmodulin 3 (phosphorylase kinase, delta)
200623_s_at	808	CALM3	232.522	233.228	291.115	calmodulin 3 (phosphorylase kinase, delta)
200624_s_at	9782//347689	MATR3//SOX2-OT	1542.59	1452.44	1259.06	matrin 3//SOX2 overlapping transcript
200625_s_at	10487	CAP1	1916.87	1799.48	2021.27	CAP, adenylate cyclase-associated protein 1 (yeast)
200626_s_at	9782	MATR3	2350.03	2329.51	2187.8	matrin 3
200627_at	10728	PTGES3	4500.37	4255.16	4197.98	prostaglandin E synthase 3
200629_at	7453	WARS	345.175	946.11	814.233	tryptophanyl-tRNA synthetase
200630_x_at	6418//389168	SET//SETP14	3908.96	4127.93	4262.47	SET nuclear proto-oncogene//SET pseudogene 14
200631_s_at	6418	SET	2459.28	2379.99	2653.15	SET nuclear proto-oncogene
200632_s_at	10397	NDRG1	2883.15	2982.14	1560.08	N-myc downstream regulated 1
200633_at	7314	UBB	8169.41	8414.75	8085.06	ubiquitin B
200634_at	5216	PFN1	2731.83	2464.23	2599.06	profilin 1
200635_s_at	5792	PTPRF	387.908	336.85	368.349	protein tyrosine phosphatase, receptor type F
200636_s_at	5792	PTPRF	1155.56	1178.33	1225.08	protein tyrosine phosphatase, receptor type F
200637_s_at	5792	PTPRF	195.344	167.943	194.425	protein tyrosine phosphatase, receptor type F
200638_s_at	7534	YWHAZ	3563.68	4190.73	3490.19	tyrosine 3-monooxygenase/tryptophan 5-monooxygenase activation protein zeta
200640_at	7534	YWHAZ	3694.45	3499.82	3175.47	tyrosine 3-monooxygenase/tryptophan 5-monooxygenase activation protein zeta
200641_s_at	7534	YWHAZ	3248.9	3296.76	2713.96	tyrosine 3-monooxygenase/tryptophan 5-monooxygenase activation protein zeta
200642_at	6647	SOD1	4457.37	3469.69	4479.46	superoxide dismutase 1, soluble
200643_at	3069	HDLBP	241.603	327.607	322.401	high density lipoprotein binding protein
200644_at	65108	MARCKSL1	1247.2	1026.07	1636.02	MARCKS-like 1
200645_at	11337	GABARAP	1893.6	1777.39	1867.62	GABA type A receptor-associated protein
200646_s_at	4924	NUCB1	38.381	32.5	37.974	nucleobindin 1
200647_x_at	8663//728689	EIF3C//EIF3CL	2367.42	2350.84	2830.36	eukaryotic translation initiation factor 3 subunit C//eukaryotic translation initiation factor 3 subunit C-like
200648_s_at	2752	GLUL	310.807	326.368	405.967	glutamate-ammonia ligase
200649_at	4924	NUCB1	81.286	55.926	58.864	nucleobindin 1
200650_s_at	3939	LDHA	7207.14	6022.64	5066.69	lactate dehydrogenase A
200651_at	10399	RACK1	7430.36	7261.73	6280.57	receptor for activated C kinase 1
200652_at	6746	SSR2	1483.81	2094.87	1323.06	signal sequence receptor, beta (translocon-associated protein beta)
200653_s_at	801	CALM1	1439.4	1278.55	1664.92	calmodulin 1 (phosphorylase kinase, delta)
200655_s_at	801	CALM1	1881.43	1606.59	1880.5	calmodulin 1 (phosphorylase kinase, delta)
200656_s_at	5034	P4HB	2027.49	2246.85	1570.23	prolyl 4-hydroxylase subunit beta
200657_at	292	SLC25A5	4027.75	3821.27	3221.96	solute carrier family 25 member 5
200658_s_at	5245	PHB	1788.39	1459.05	1696.24	prohibitin
200659_s_at	5245	PHB	466.897	309.87	410.13	prohibitin
200660_at	6282	S100A11	1035.37	1380.92	1652.4	S100 calcium binding protein A11
200661_at	5476	CTSA	490.407	347.351	557.825	cathepsin A
200662_s_at	9804	TOMM20	3951.11	3584.25	3020.22	translocase of outer mitochondrial membrane 20
200663_at	967	CD63	1949.57	1716.94	1821.98	CD63 molecule
200664_s_at	3337	DNAJB1	473.791	610.152	602.018	DnaJ heat shock protein family (Hsp40) member B1
200666_s_at	3337	DNAJB1	689.396	986.11	941.212	DnaJ heat shock protein family (Hsp40) member B1
200667_at	7323//100037280	UBE2D3//UBE2D3P1	841.418	1070.75	1108.3	ubiquitin conjugating enzyme E2 D3//ubiquitin conjugating enzyme E2 D3 pseudogene 1
200668_s_at	7323//100037280	UBE2D3//UBE2D3P1	2752.2	3246.52	2727.07	ubiquitin conjugating enzyme E2 D3//ubiquitin conjugating enzyme E2 D3 pseudogene 1
200669_s_at	7323//100037280	UBE2D3//UBE2D3P1	2327.53	2279.94	1640.74	ubiquitin conjugating enzyme E2 D3//ubiquitin conjugating enzyme E2 D3 pseudogene 1
200670_at	7494	XBP1	364.199	881.769	575.483	X-box binding protein 1
200672_x_at	6711	SPTBN1	116.143	114.23	140.292	spectrin beta, non-erythrocytic 1
200673_at	9741	LAPTM4A	2184.09	2136.12	2176.58	lysosomal protein transmembrane 4 alpha
200674_s_at	6161//644907	RPL32//RPL32P18	6397.34	6166.68	5564.41	ribosomal protein L32//ribosomal protein L32 pseudogene 18
200675_at	975	CD81	2012.46	1784.35	2117.44	CD81 molecule
200676_s_at	7332	UBE2L3	119.9	74.805	80.719	ubiquitin conjugating enzyme E2 L3
200677_at	754	PTTG1IP	1629.17	1772.81	1989.81	pituitary tumor-transforming 1 interacting protein
200678_x_at	2896	GRN	740.337	644.44	779.457	granulin
200679_x_at	3146//10354	HMGB1//HMGB1P5	1865.8	1346.36	1603	high mobility group box 1//high mobility group box 1 pseudogene 5
200681_at	2739	GLO1	2321.61	2072.63	1955.96	glyoxalase I
200682_s_at	7332//283556	UBE2L3//UBE2L1	1457.26	1223.19	1237.98	ubiquitin conjugating enzyme E2 L3//ubiquitin conjugating enzyme E2 L1 (pseudogene)
200683_s_at	7332	UBE2L3	569.857	453.888	479.168	ubiquitin conjugating enzyme E2 L3
200684_s_at	7332	UBE2L3	224.122	184.029	192.062	ubiquitin conjugating enzyme E2 L3
200685_at	9295	SRSF11	293.798	182.565	180.899	serine/arginine-rich splicing factor 11
200686_s_at	9295	SRSF11	1328.54	1864.87	1817.56	serine/arginine-rich splicing factor 11
200687_s_at	23450	SF3B3	357.237	319.576	406.163	splicing factor 3b subunit 3
200688_at	23450	SF3B3	123.451	83.992	77.023	splicing factor 3b subunit 3
200689_x_at	1937	EEF1G	6751.1	6800.32	6516.03	eukaryotic translation elongation factor 1 gamma
200690_at	3313	HSPA9	197.998	310.71	220.827	heat shock protein family A (Hsp70) member 9
200691_s_at	3313	HSPA9	2316.75	3285.89	2833.41	heat shock protein family A (Hsp70) member 9
200692_s_at	3313	HSPA9	1480.91	2092.27	1637.67	heat shock protein family A (Hsp70) member 9
200693_at	10971//246716	YWHAQ//YWHAQP2	2939.9	3001.56	3290.32	tyrosine 3-monooxygenase/tryptophan 5-monooxygenase activation protein theta//YWHAQ pseudogene 2
200694_s_at	57062	DDX24	710.696	605.67	797.807	DEAD-box helicase 24
200695_at	5518	PPP2R1A	284.203	224.064	285.548	protein phosphatase 2 regulatory subunit A, alpha
200696_s_at	2934	GSN	1194.41	911.119	1884.29	gelsolin
200697_at	3098	HK1	383.741	546.461	597.274	hexokinase 1
200698_at	11014	KDELR2	1129.8	1694.54	1315.3	KDEL endoplasmic reticulum protein retention receptor 2
200699_at	11014	KDELR2	542.025	361.598	323.483	KDEL endoplasmic reticulum protein retention receptor 2
200700_s_at	11014	KDELR2	1477.27	1775.18	1557.36	KDEL endoplasmic reticulum protein retention receptor 2
200701_at	10577//100616211	NPC2//MIR4709	2018.02	1805.65	1986.17	Niemann-Pick disease, type C2//microRNA 4709
200702_s_at	57062	DDX24	214.083	181.122	203.399	DEAD-box helicase 24
200703_at	8655	DYNLL1	2707.15	2132.82	2866.5	dynein light chain LC8-type 1
200704_at	9516	LITAF	726.023	854.352	539.952	lipopolysaccharide induced TNF factor
200705_s_at	1933	EEF1B2	6272.7	6693.21	5218.83	eukaryotic translation elongation factor 1 beta 2
200706_s_at	9516	LITAF	536.51	608.52	459.738	lipopolysaccharide induced TNF factor
200707_at	5589	PRKCSH	78.314	60.593	42.292	protein kinase C substrate 80K-H
200708_at	2806	GOT2	1059.25	1082.89	1109.35	glutamic-oxaloacetic transaminase 2
200709_at	2280//100528031	FKBP1A//FKBP1A-SDCBP2	524.567	423.977	513.984	FK506 binding protein 1A//FKBP1A-SDCBP2 readthrough (NMD candidate)
200710_at	37	ACADVL	832.042	804.483	1159.35	acyl-CoA dehydrogenase, very long chain
200711_s_at	6500	SKP1	626.54	530.338	802.879	S-phase kinase-associated protein 1
200712_s_at	22919	MAPRE1	343.017	496.678	429.356	microtubule associated protein RP/EB family member 1
200713_s_at	22919	MAPRE1	1240.26	1195.41	1333.01	microtubule associated protein RP/EB family member 1
200714_x_at	10956	OS9	302.408	362.31	234.378	osteosarcoma amplified 9, endoplasmic reticulum lectin
200715_x_at	23521//26816	RPL13A//SNORD35A	6758.71	6779.98	5173.79	ribosomal protein L13a//small nucleolar RNA, C/D box 35A
200718_s_at	6500	SKP1	4942.95	5036.25	5493.05	S-phase kinase-associated protein 1
200719_at	6500	SKP1	135.493	108.732	94.943	S-phase kinase-associated protein 1
200720_s_at	10121	ACTR1A	234.648	262.201	355.94	ARP1 actin-related protein 1 homolog A, centractin alpha
200721_s_at	10121	ACTR1A	234.634	202.31	299.341	ARP1 actin-related protein 1 homolog A, centractin alpha
200722_s_at	4076	CAPRIN1	594.987	380.011	570.722	cell cycle associated protein 1
200723_s_at	4076	CAPRIN1	2103.14	1974.79	2156.74	cell cycle associated protein 1
200725_x_at	6134//284393	RPL10//RPL10P16	5763.63	5847.07	4817.15	ribosomal protein L10//ribosomal protein L10 pseudogene 16
200726_at	5501	PPP1CC	3392.78	3413.31	2709.8	protein phosphatase 1 catalytic subunit gamma
200727_s_at	10097	ACTR2	257.284	321.237	321.479	ARP2 actin-related protein 2 homolog (yeast)
200728_at	10097	ACTR2	1408.87	1178.37	1352.81	ARP2 actin-related protein 2 homolog (yeast)
200729_s_at	10097	ACTR2	1368.05	1387.39	1472.39	ARP2 actin-related protein 2 homolog (yeast)
200730_s_at	7803	PTP4A1	731.387	865.619	1041.42	protein tyrosine phosphatase type IVA, member 1
200731_s_at	7803	PTP4A1	505.116	516.818	593.922	protein tyrosine phosphatase type IVA, member 1
200732_s_at	7803	PTP4A1	1148.89	1237.67	1439.93	protein tyrosine phosphatase type IVA, member 1
200733_s_at	7803	PTP4A1	716.257	933.678	995.621	protein tyrosine phosphatase type IVA, member 1
200734_s_at	377	ARF3	207.655	176.32	212.1	ADP ribosylation factor 3
200735_x_at	4666	NACA	6852.28	7291.42	6177.8	nascent polypeptide-associated complex alpha subunit
200736_s_at	2876//441481	GPX1//GPX1P1	2813.67	2102.34	3801.98	glutathione peroxidase 1//glutathione peroxidase pseudogene 1
200737_at	5230	PGK1	1665.38	1155.68	907.767	phosphoglycerate kinase 1
200738_s_at	5230	PGK1	5492.37	4465.91	3849.54	phosphoglycerate kinase 1
200740_s_at	6612	SUMO3	304.401	201.868	283.86	small ubiquitin-like modifier 3
200742_s_at	1200	TPP1	140.041	139.496	151.309	tripeptidyl peptidase 1
200743_s_at	1200	TPP1	416.12	390.982	382.718	tripeptidyl peptidase 1
200744_s_at	2782	GNB1	588.671	679.206	679.032	G protein subunit beta 1
200745_s_at	2782	GNB1	706.745	713.951	730.441	G protein subunit beta 1
200746_s_at	2782	GNB1	1319.59	1313.2	1564.69	G protein subunit beta 1
200747_s_at	4926	NUMA1	243.616	156.383	205.673	nuclear mitotic apparatus protein 1
200749_at	5901	RAN	1826.86	1453.36	1936.65	RAN, member RAS oncogene family
200750_s_at	5901//221547	RAN//RANP1	3582.89	3447.04	3957.62	RAN, member RAS oncogene family//RAN, member RAS oncogene family pseudogene 1
200751_s_at	3183	HNRNPC	3489.61	3172.39	2647.81	heterogeneous nuclear ribonucleoprotein C (C1/C2)
200752_s_at	823	CAPN1	84.863	104.907	113.773	calpain 1
200753_x_at	6427	SRSF2	1104.81	760.836	1045.64	serine/arginine-rich splicing factor 2
200754_x_at	6427	SRSF2	2738.19	2001.13	2580.02	serine/arginine-rich splicing factor 2
200755_s_at	813	CALU	427.829	603.341	439.123	calumenin
200756_x_at	813	CALU	194.709	346.555	212.442	calumenin
200757_s_at	813	CALU	533.674	735.703	595.208	calumenin
200758_s_at	4779	NFE2L1	328.529	639.909	627.082	nuclear factor, erythroid 2 like 1
200759_x_at	4779	NFE2L1	804.314	1320.21	962.684	nuclear factor, erythroid 2 like 1
200760_s_at	10550	ARL6IP5	613.113	462.585	518.273	ADP ribosylation factor like GTPase 6 interacting protein 5
200761_s_at	10550	ARL6IP5	946.737	735.888	917.535	ADP ribosylation factor like GTPase 6 interacting protein 5
200762_at	1808	DPYSL2	571.158	382.838	1244.68	dihydropyrimidinase like 2
200763_s_at	6176//100129028	RPLP1//RPLP1P4	8748.38	9284.35	8726.21	ribosomal protein lateral stalk subunit P1//ribosomal protein lateral stalk subunit P1 pseudogene 4
200764_s_at	1495	CTNNA1	738.253	950.866	749.201	catenin alpha 1
200765_x_at	1495	CTNNA1	1614.61	2010.02	1598.01	catenin alpha 1
200766_at	1509	CTSD	66.68	62.862	76.53	cathepsin D
200767_s_at	23196	FAM120A	90.167	104.193	83.672	family with sequence similarity 120A
200768_s_at	4144//100653395	MAT2A//LOC100653395	1217.31	726.138	1039.43	methionine adenosyltransferase 2A//methionine adenosyltransferase II, alpha pseudogene
200769_s_at	4144	MAT2A	226.502	181.877	244.208	methionine adenosyltransferase 2A
200770_s_at	3915	LAMC1	210.192	171.63	150.019	laminin subunit gamma 1
200771_at	3915	LAMC1	477.133	588.573	379.37	laminin subunit gamma 1
200772_x_at	5757//100506248	PTMA//LOC100506248	6825.06	5750.37	6645.91	prothymosin, alpha//prothymosin alpha
200773_x_at	5757	PTMA	5025.89	5219.51	5430.04	prothymosin, alpha
200774_at	23196	FAM120A	2101.63	2127.9	1887.55	family with sequence similarity 120A
200775_s_at	3190	HNRNPK	3626.08	3641.48	3397.01	heterogeneous nuclear ribonucleoprotein K
200776_s_at	9689//151579	BZW1//BZW1P2	1186.39	1348.88	1211.59	basic leucine zipper and W2 domains 1//basic leucine zipper and W2 domains 1 pseudogene 2
200777_s_at	9689//151579	BZW1//BZW1P2	2334.23	2587.63	2620.06	basic leucine zipper and W2 domains 1//basic leucine zipper and W2 domains 1 pseudogene 2
200778_s_at	4735	SEPT2	887.361	913.204	896.404	septin 2
200779_at	468	ATF4	3787.05	5109.31	4196.13	activating transcription factor 4
200780_x_at	2778	GNAS	3804.51	3807.61	3781.75	GNAS complex locus
200781_s_at	6210//92682	RPS15A//RPS15AP1	6607.01	6456.62	6045.35	ribosomal protein S15a//ribosomal protein S15a pseudogene 1
200782_at	308	ANXA5	2319.15	2098.44	2490.78	annexin A5
200783_s_at	3925//105376884	STMN1//LOC105376884	310.536	227.536	415.1	stathmin 1//uncharacterized LOC105376884
200786_at	5695	PSMB7	1976.64	2110.9	2031.52	proteasome subunit beta 7
200787_s_at	8682	PEA15	64.901	111.709	87.569	phosphoprotein enriched in astrocytes 15
200788_s_at	8682	PEA15	245.09	391.889	356.602	phosphoprotein enriched in astrocytes 15
200789_at	1891	ECH1	388.38	479.485	399.023	enoyl-CoA hydratase 1, peroxisomal
200790_at	4953	ODC1	2263.25	2495.06	2948.59	ornithine decarboxylase 1
200791_s_at	8826	IQGAP1	1055.59	965.034	1194.66	IQ motif containing GTPase activating protein 1
200792_at	2547//389901	XRCC6//XRCC6P2	3156.66	2892.68	2872.69	X-ray repair complementing defective repair in Chinese hamster cells 6//X-ray repair complementing defective repair in Chinese hamster cells 6 pseudogene 2
200793_s_at	50	ACO2	390.348	483.881	393.459	aconitase 2
200794_x_at	9802	DAZAP2	2594.05	2233.78	2514.24	DAZ associated protein 2
200796_s_at	4170	MCL1	37.342	54.082	55.128	myeloid cell leukemia 1
200797_s_at	4170	MCL1	1609.5	1865.14	1607.1	myeloid cell leukemia 1
200798_x_at	4170	MCL1	641.528	934.387	906.813	myeloid cell leukemia 1
200800_s_at	3303//3304	HSPA1A//HSPA1B	960.45	601.476	1725.64	heat shock protein family A (Hsp70) member 1A//heat shock protein family A (Hsp70) member 1B
200801_x_at	60	ACTB	5726.44	6374.21	6756.16	actin, beta
200802_at	6301	SARS	1404.1	2328.4	1914.63	seryl-tRNA synthetase
200803_s_at	7009	TMBIM6	1992.34	2129.49	1865.33	transmembrane BAX inhibitor motif containing 6
200804_at	7009	TMBIM6	2561.58	2326.64	1953.27	transmembrane BAX inhibitor motif containing 6
200805_at	10960	LMAN2	441.6	417.161	395.472	lectin, mannose binding 2
200806_s_at	3329	HSPD1	4079.15	3896.97	3919.49	heat shock protein family D (Hsp60) member 1
200807_s_at	3329	HSPD1	6990.46	7021.25	7358.03	heat shock protein family D (Hsp60) member 1
200808_s_at	7791//102465538	ZYX//MIR6892	73.392	96.628	88.436	zyxin//microRNA 6892
200810_s_at	1153	CIRBP	1105.56	966.202	1521.81	cold inducible RNA binding protein
200811_at	1153	CIRBP	561.931	562.059	794.023	cold inducible RNA binding protein
200812_at	10574	CCT7	2249.24	1948.13	2168.96	chaperonin containing TCP1 subunit 7
200813_s_at	5048	PAFAH1B1	126.13	104.814	112.393	platelet activating factor acetylhydrolase 1b regulatory subunit 1
200814_at	5720	PSME1	1392.63	1095.09	1804.55	proteasome activator subunit 1
200815_s_at	5048	PAFAH1B1	285.837	473.279	308.268	platelet activating factor acetylhydrolase 1b regulatory subunit 1
200816_s_at	5048	PAFAH1B1	678.294	516.335	560.966	platelet activating factor acetylhydrolase 1b regulatory subunit 1
200818_at	539	ATP5O	2980.07	2432.23	2007.59	ATP synthase, H+ transporting, mitochondrial F1 complex, O subunit
200819_s_at	6209//401019	RPS15//RPS15P4	6852.24	6622.49	5637.78	ribosomal protein S15//ribosomal protein S15 pseudogene 4
200820_at	5714	PSMD8	956.671	962.695	836.55	proteasome 26S subunit, non-ATPase 8
200821_at	3920//105373326	LAMP2//LOC105373326	564.903	630.724	765.132	lysosomal associated membrane protein 2//uncharacterized LOC105373326
200822_x_at	7167	TPI1	3753.03	2972.57	2657.34	triosephosphate isomerase 1
200824_at	2950	GSTP1	1852.78	1634.51	2072.6	glutathione S-transferase pi 1
200825_s_at	10525	HYOU1	569.568	1436.26	560.949	hypoxia up-regulated 1
200826_at	6633	SNRPD2	4632.72	4087.84	3541.34	small nuclear ribonucleoprotein D2 polypeptide
200827_at	5351	PLOD1	639.22	504.525	347.52	procollagen-lysine,2-oxoglutarate 5-dioxygenase 1
200828_s_at	7756	ZNF207	1440.11	1497.07	1358.72	zinc finger protein 207
200829_x_at	7756	ZNF207	1346.56	1448	1341.71	zinc finger protein 207
200830_at	5708	PSMD2	1116.88	915.331	1067.06	proteasome 26S subunit, non-ATPase 2
200831_s_at	6319	SCD	730.624	4318.26	1538.16	stearoyl-CoA desaturase (delta-9-desaturase)
200832_s_at	6319	SCD	4767.52	7868.71	4823.02	stearoyl-CoA desaturase (delta-9-desaturase)
200833_s_at	5908//643752	RAP1B//RAP1BL	1300.51	1502.46	1477.03	RAP1B, member of RAS oncogene family//RAP1B, member of RAS oncogene family pseudogene
200834_s_at	6227	RPS21	8522.8	8137.18	7714.62	ribosomal protein S21
200835_s_at	4134	MAP4	121.889	122.469	167.269	microtubule associated protein 4
200837_at	10134	BCAP31	944.813	748.381	1013.97	B-cell receptor-associated protein 31
200838_at	1508	CTSB	1104.99	808.938	845.638	cathepsin B
200839_s_at	1508	CTSB	1454.29	1180.12	1285.75	cathepsin B
200840_at	3735	KARS	3967.34	3932.67	3856.39	lysyl-tRNA synthetase
200841_s_at	2058	EPRS	173.641	248.642	170.204	glutamyl-prolyl-tRNA synthetase
200842_s_at	2058	EPRS	921.469	1327.15	879.132	glutamyl-prolyl-tRNA synthetase
200843_s_at	2058	EPRS	1102.65	1673.31	1153.23	glutamyl-prolyl-tRNA synthetase
200844_s_at	9588	PRDX6	2284.79	1912.9	2542.18	peroxiredoxin 6
200845_s_at	9588	PRDX6	2050.44	1599.55	2187.86	peroxiredoxin 6
200846_s_at	5499	PPP1CA	1447.02	1177.83	1363.97	protein phosphatase 1 catalytic subunit alpha
200847_s_at	51669	SARAF	1474.82	1829.46	1677.48	store-operated calcium entry-associated regulatory factor
200848_at	10768	AHCYL1	438.701	393.487	376.889	adenosylhomocysteinase like 1
200849_s_at	10768	AHCYL1	549.004	606.665	532.953	adenosylhomocysteinase like 1
200850_s_at	10768	AHCYL1	1357.46	1443.66	1325.31	adenosylhomocysteinase like 1
200851_s_at	9798	IST1	1264.14	1275.33	1240.38	IST1, ESCRT-III associated factor
200852_x_at	2783	GNB2	677.381	530.699	627.619	G protein subunit beta 2
200853_at	3015	H2AFZ	4347.76	3497.77	3624.75	H2A histone family member Z
200854_at	9611	NCOR1	82.976	81.246	73.106	nuclear receptor corepressor 1
200855_at	9611	NCOR1	24.484	29.486	21.979	nuclear receptor corepressor 1
200856_x_at	9611	NCOR1	50.582	48.077	39.037	nuclear receptor corepressor 1
200858_s_at	6202	RPS8	6530.34	6652.36	5777.22	ribosomal protein S8
200859_x_at	2316	FLNA	206.842	288.87	342.804	filamin A
200860_s_at	23019	CNOT1	1220.3	1172.18	947.43	CCR4-NOT transcription complex subunit 1
200861_at	23019	CNOT1	78.369	83.61	82.182	CCR4-NOT transcription complex subunit 1
200862_at	1718	DHCR24	510.121	575.648	622.035	24-dehydrocholesterol reductase
200863_s_at	8766	RAB11A	1782.08	1603.85	1518.03	RAB11A, member RAS oncogene family
200864_s_at	8766	RAB11A	473.567	289.159	337.44	RAB11A, member RAS oncogene family
200866_s_at	5660	PSAP	1757.51	2180.28	2276.3	prosaposin
200867_at	55905	RNF114	356.37	378.427	297.329	ring finger protein 114
200868_s_at	55905	RNF114	420.912	501.094	352.896	ring finger protein 114
200869_at	6142	RPL18A	8561.92	8867.48	5518.68	ribosomal protein L18a
200870_at	11171	STRAP	2052.57	2631.11	2734.49	serine/threonine kinase receptor associated protein
200871_s_at	5660	PSAP	2811.82	3066.68	3393.64	prosaposin
200872_at	6281	S100A10	1692.99	1608.02	1838.92	S100 calcium binding protein A10
200873_s_at	10694	CCT8	3581.4	3429.37	3256.9	chaperonin containing TCP1 subunit 8
200874_s_at	10528	NOP56	354.867	323.802	423.15	NOP56 ribonucleoprotein
200875_s_at	10528	NOP56	1964.06	1621.63	2146.14	NOP56 ribonucleoprotein
200876_s_at	5689	PSMB1	3516.53	3875.27	3726.81	proteasome subunit beta 1
200877_at	10575	CCT4	3242.77	3255.72	3352.46	chaperonin containing TCP1 subunit 4
200878_at	2034	EPAS1	495.747	430.037	406.911	endothelial PAS domain protein 1
200880_at	3301	DNAJA1	846.179	551.009	1223.99	DnaJ heat shock protein family (Hsp40) member A1
200881_s_at	3301	DNAJA1	1731.53	1336.31	2215.81	DnaJ heat shock protein family (Hsp40) member A1
200882_s_at	5710//266971	PSMD4//PIPSL	1269.42	1303.59	898.667	proteasome 26S subunit, non-ATPase 4//PIP5K1A and PSMD4-like, pseudogene
200883_at	7385	UQCRC2	1655.06	1344.58	1157.07	ubiquinol-cytochrome c reductase core protein II
200885_at	389	RHOC	863.675	1116.56	1116.7	ras homolog family member C
200887_s_at	6772	STAT1	763.021	488.289	805.528	signal transducer and activator of transcription 1
200888_s_at	9349	RPL23	5241.07	5077.88	4363.64	ribosomal protein L23
200889_s_at	6745	SSR1	567.967	908.985	497.131	signal sequence receptor, alpha
200890_s_at	6745	SSR1	323.048	431.727	277.944	signal sequence receptor, alpha
200891_s_at	6745	SSR1	1788.11	2341.67	1600.88	signal sequence receptor, alpha
200892_s_at	6434	TRA2B	1178.2	1434.52	1278.52	transformer 2 beta homolog (Drosophila)
200893_at	6434	TRA2B	2395.86	2584.98	2486	transformer 2 beta homolog (Drosophila)
200894_s_at	2288	FKBP4	502.689	366.067	331.902	FK506 binding protein 4
200895_s_at	2288	FKBP4	763.366	571.529	617.794	FK506 binding protein 4
200896_x_at	3068	HDGF	848.293	805.179	720.787	hepatoma-derived growth factor
200897_s_at	23022	PALLD	1479.43	1431.74	913.873	palladin, cytoskeletal associated protein
200898_s_at	10724	MGEA5	281.853	335.337	369.727	meningioma expressed antigen 5 (hyaluronidase)
200899_s_at	10724	MGEA5	1211.95	1019.41	944.772	meningioma expressed antigen 5 (hyaluronidase)
200900_s_at	4074	M6PR	231.397	166.544	193.929	mannose-6-phosphate receptor, cation dependent
200901_s_at	4074//403282	M6PR//OR6C65	606.532	537.074	562.68	mannose-6-phosphate receptor, cation dependent//olfactory receptor family 6 subfamily C member 65
200902_at	9403	SELENOF	1883.62	1894.11	1422.8	15 kDa selenoprotein
200903_s_at	191	AHCY	1677.81	1472.84	1898.69	adenosylhomocysteinase
200904_at	3133	HLA-E	462.656	369.143	334.093	major histocompatibility complex, class I, E
200905_x_at	3133	HLA-E	1265.7	1163.68	1210.51	major histocompatibility complex, class I, E
200906_s_at	23022	PALLD	238.807	270.089	183.211	palladin, cytoskeletal associated protein
200907_s_at	23022	PALLD	955.579	922.692	538.43	palladin, cytoskeletal associated protein
200909_s_at	6181	RPLP2	9292.14	8863.36	8015.97	ribosomal protein lateral stalk subunit P2
200910_at	7203	CCT3	3405.64	2945.57	3654.58	chaperonin containing TCP1 subunit 3
200911_s_at	6867	TACC1	460.237	466.88	499.948	transforming acidic coiled-coil containing protein 1
200912_s_at	1974	EIF4A2	5337.22	5344.54	5509.68	eukaryotic translation initiation factor 4A2
200913_at	5496	PPM1G	432.483	389.191	507.271	protein phosphatase, Mg2+/Mn2+ dependent 1G
200914_x_at	3895	KTN1	722.898	817.632	812.431	kinectin 1
200915_x_at	3895	KTN1	1575.65	1626.15	1608.86	kinectin 1
200916_at	8407//100418887	TAGLN2//TAGLN2P1	541.941	386.286	675.704	transgelin 2//transgelin 2 pseudogene 1
200917_s_at	6734	SRPRA	44.911	88.31	67.59	SRP receptor alpha subunit
200918_s_at	6734	SRPRA	269.971	457.013	373.724	SRP receptor alpha subunit
200919_at	1912	PHC2	801.847	766.911	1038.19	polyhomeotic homolog 2
200920_s_at	694	BTG1	430.723	1001.72	655.909	B-cell translocation gene 1, anti-proliferative
200921_s_at	694	BTG1	816.738	1916.37	1398.82	B-cell translocation gene 1, anti-proliferative
200922_at	10945	KDELR1	305.523	306.635	330.027	KDEL endoplasmic reticulum protein retention receptor 1
200923_at	3959	LGALS3BP	1499.75	1237.24	1616.03	lectin, galactoside binding soluble 3 binding protein
200924_s_at	6520	SLC3A2	536.939	1114.1	961.575	solute carrier family 3 member 2
200925_at	1337	COX6A1	3866.07	3462.17	3462.78	cytochrome c oxidase subunit 6A1
200926_at	6228	RPS23	9829.97	9475.38	9894.75	ribosomal protein S23
200927_s_at	51552	RAB14	585.777	568.792	463.945	RAB14, member RAS oncogene family
200928_s_at	51552	RAB14	20.668	11.501	13.019	RAB14, member RAS oncogene family
200929_at	10972	TMED10	1219.08	1633.12	863.862	transmembrane p24 trafficking protein 10
200931_s_at	7414	VCL	1151.16	1355.6	1298.64	vinculin
200932_s_at	10540	DCTN2	621.012	610.153	601.097	dynactin subunit 2
200933_x_at	6191	RPS4X	8732.62	9052.31	8795.07	ribosomal protein S4, X-linked
200934_at	7913	DEK	1297.82	1096.41	963.769	DEK proto-oncogene
200935_at	811//5886	CALR//RAD23A	59.588	55.473	40.699	calreticulin//RAD23 homolog A, nucleotide excision repair protein
200936_at	6132	RPL8	8631.82	7909.6	7206.7	ribosomal protein L8
200937_s_at	6125	RPL5	7225.34	6775.91	5506.58	ribosomal protein L5
200940_s_at	473	RERE	145.461	152.617	181.263	arginine-glutamic acid dipeptide repeats
200941_at	3281	HSBP1	1299.71	870.114	1162.89	heat shock factor binding protein 1
200942_s_at	3281	HSBP1	2796.18	2033.22	2462.53	heat shock factor binding protein 1
200944_s_at	3150	HMGN1	3230.3	2990.44	3281.02	high mobility group nucleosome binding domain 1
200945_s_at	22872	SEC31A	699.071	985.104	912.709	SEC31 homolog A, COPII coat complex component
200946_x_at	2746	GLUD1	745.565	722.771	860.921	glutamate dehydrogenase 1
200947_s_at	2746	GLUD1	1171.31	1135.9	1272.89	glutamate dehydrogenase 1
200948_at	8079	MLF2	610.264	569.966	543.799	myeloid leukemia factor 2
200949_x_at	6224	RPS20	6032.94	6055.03	5867.36	ribosomal protein S20
200950_at	10552	ARPC1A	1847.19	1730.88	1872.03	actin related protein 2/3 complex subunit 1A
200955_at	10989	IMMT	931.734	929.277	1047.84	inner membrane mitochondrial protein
200956_s_at	6749	SSRP1	788.582	699.02	769.011	structure specific recognition protein 1
200957_s_at	6749	SSRP1	838.529	676.658	758.41	structure specific recognition protein 1
200958_s_at	6386	SDCBP	2170.21	2258.58	2058.71	syndecan binding protein
200959_at	2521	FUS	1133.2	866.765	1164.63	FUS RNA binding protein
200960_x_at	1211	CLTA	1800.85	1689.49	2042.31	clathrin light chain A
200961_at	22928	SEPHS2	720.489	1300.31	829.145	selenophosphate synthetase 2
200962_at	6160	RPL31	558.483	634.673	470.307	ribosomal protein L31
200963_x_at	6160	RPL31	9309.4	8662.1	8099.14	ribosomal protein L31
200964_at	7317//5127	UBA1//CDK16	460.696	388.675	511.534	ubiquitin like modifier activating enzyme 1//cyclin-dependent kinase 16
200965_s_at	3983	ABLIM1	1498.67	1306.29	1543.65	actin binding LIM protein 1
200966_x_at	226	ALDOA	5233.12	4763.25	4110.76	aldolase, fructose-bisphosphate A
200967_at	5479	PPIB	4066.45	5476.85	3994.96	peptidylprolyl isomerase B
200968_s_at	5479	PPIB	2603.09	3424.85	2383.89	peptidylprolyl isomerase B
200969_at	27230	SERP1	716.621	1321.94	1094.83	stress-associated endoplasmic reticulum protein 1
200970_s_at	27230	SERP1	585.356	1196.65	879.953	stress-associated endoplasmic reticulum protein 1
200971_s_at	27230	SERP1	1249.4	2386.73	1762.83	stress-associated endoplasmic reticulum protein 1
200972_at	10099	TSPAN3	1545.51	1110.98	1717.51	tetraspanin 3
200973_s_at	10099	TSPAN3	914.698	645.494	947.442	tetraspanin 3
200974_at	59	ACTA2	105.917	82.92	115.476	actin, alpha 2, smooth muscle, aorta
200975_at	5538	PPT1	626.869	433.72	419.362	palmitoyl-protein thioesterase 1
200976_s_at	8887	TAX1BP1	646.809	1060.59	747.22	Tax1 binding protein 1
200977_s_at	8887	TAX1BP1	1067.12	1539.6	1215.76	Tax1 binding protein 1
200978_at	4190	MDH1	2379.95	1873.02	2086.65	malate dehydrogenase 1
200979_at	5160	PDHA1	175.424	135.84	282.707	pyruvate dehydrogenase (lipoamide) alpha 1
200980_s_at	5160	PDHA1	867.471	751.295	1177.95	pyruvate dehydrogenase (lipoamide) alpha 1
200981_x_at	2778	GNAS	3789.34	3971.4	4006.76	GNAS complex locus
200982_s_at	309	ANXA6	392.857	291.863	439.857	annexin A6
200983_x_at	966	CD59	736.513	363.383	876.366	CD59 molecule
200984_s_at	966	CD59	653.657	364.256	819.655	CD59 molecule
200985_s_at	966	CD59	998.479	471.209	1129.3	CD59 molecule
200986_at	710	SERPING1	27.847	20.733	13.817	serpin family G member 1
200987_x_at	10197	PSME3	179.288	192.784	250.154	proteasome activator subunit 3
200988_s_at	10197	PSME3	38.701	24.744	28.12	proteasome activator subunit 3
200989_at	3091	HIF1A	2373.96	3055.79	3038.12	hypoxia inducible factor 1 alpha subunit
200990_at	10155	TRIM28	943.801	769.626	917.357	tripartite motif containing 28
200991_s_at	9784	SNX17	495.846	468.371	564.497	sorting nexin 17
200992_at	10527//7702	IPO7//ZNF143	1324.27	1466.54	1338.89	importin 7//zinc finger protein 143
200993_at	10527//7702	IPO7//ZNF143	1336.13	1513.05	1388.16	importin 7//zinc finger protein 143
200994_at	10527//7702	IPO7//ZNF143	1193.49	1378.67	1265.84	importin 7//zinc finger protein 143
200995_at	10527//7702	IPO7//ZNF143	474.018	502.713	562.688	importin 7//zinc finger protein 143
200996_at	10096	ACTR3	1803.88	1597.54	1788.69	ARP3 actin-related protein 3 homolog (yeast)
200997_at	100526737//5936	RBM14-RBM4//RBM4	679.952	660.78	632.467	RBM14-RBM4 readthrough//RNA binding motif protein 4
200998_s_at	10970	CKAP4	268.91	344.247	321.792	cytoskeleton-associated protein 4
200999_s_at	10970	CKAP4	785.673	919.546	917.319	cytoskeleton-associated protein 4
201000_at	16	AARS	1005.87	2036.92	1444.84	alanyl-tRNA synthetase
201001_s_at	387522//7335	TMEM189-UBE2V1//UBE2V1	453.094	483.47	510.462	TMEM189-UBE2V1 readthrough//ubiquitin conjugating enzyme E2 V1
201002_s_at	387522//7335	TMEM189-UBE2V1//UBE2V1	891.169	785.733	825.403	TMEM189-UBE2V1 readthrough//ubiquitin conjugating enzyme E2 V1
201003_x_at	6051	RNPEP	566.194	415.087	505.625	arginyl aminopeptidase
201004_at	6748	SSR4	1513.47	1989.61	1752.86	signal sequence receptor, delta
201005_at	928	CD9	2801.9	2553.66	2596.02	CD9 molecule
201007_at	3032	HADHB	1349.2	1125.13	1115.64	hydroxyacyl-CoA dehydrogenase/3-ketoacyl-CoA thiolase/enoyl-CoA hydratase (trifunctional protein), beta subunit
201011_at	6184	RPN1	1607.47	1901.3	1457.16	ribophorin I
201012_at	301	ANXA1	3581.24	5453.5	5415.18	annexin A1
201013_s_at	10606	PAICS	2049.92	1685.52	1749.97	phosphoribosylaminoimidazole carboxylase; phosphoribosylaminoimidazolesuccinocarboxamide synthase
201014_s_at	10606//780813	PAICS//PAICSP4	1584.05	1226.46	1072.36	phosphoribosylaminoimidazole carboxylase; phosphoribosylaminoimidazolesuccinocarboxamide synthase//phosphoribosylaminoimidazole carboxylase, phosphoribosylaminoimidazole succinocarboxamide synthetase pseudogene 4
201015_s_at	3728	JUP	588.831	555.44	459.216	junction plakoglobin
201016_at	1964//280661	EIF1AX//EIF1AXP1	558.627	564.065	525.343	eukaryotic translation initiation factor 1A, X-linked//eukaryotic translation initiation factor 1A, X-linked pseudogene 1
201017_at	1964//280661	EIF1AX//EIF1AXP1	400.523	352.667	372.599	eukaryotic translation initiation factor 1A, X-linked//eukaryotic translation initiation factor 1A, X-linked pseudogene 1
201018_at	1964	EIF1AX	490.907	329.371	410.179	eukaryotic translation initiation factor 1A, X-linked
201019_s_at	1964//280661	EIF1AX//EIF1AXP1	788.106	882.438	913.986	eukaryotic translation initiation factor 1A, X-linked//eukaryotic translation initiation factor 1A, X-linked pseudogene 1
201020_at	7533	YWHAH	661.153	645.933	995.252	tyrosine 3-monooxygenase/tryptophan 5-monooxygenase activation protein eta
201021_s_at	11034	DSTN	2017.98	2162.18	1847.91	destrin, actin depolymerizing factor
201022_s_at	11034	DSTN	3171.43	3534.67	3095.68	destrin, actin depolymerizing factor
201023_at	6879	TAF7	789.858	942.231	908.886	TATA-box binding protein associated factor 7
201024_x_at	9669	EIF5B	1041.71	1013.78	1299.64	eukaryotic translation initiation factor 5B
201025_at	9669	EIF5B	197.334	178.816	238.675	eukaryotic translation initiation factor 5B
201027_s_at	9669	EIF5B	383.707	311.613	418.883	eukaryotic translation initiation factor 5B
201028_s_at	4267	CD99	428.409	325.482	367.767	CD99 molecule
201029_s_at	4267	CD99	968.864	783.201	853.2	CD99 molecule
201030_x_at	3945	LDHB	5367.66	4816.91	4593.98	lactate dehydrogenase B
201031_s_at	3187	HNRNPH1	3524.63	3475.81	3570.82	heterogeneous nuclear ribonucleoprotein H1 (H)
201032_at	10904	BLCAP	276.544	246.438	383.745	bladder cancer associated protein
201033_x_at	6175	RPLP0	7402.05	7180.63	6865.29	ribosomal protein lateral stalk subunit P0
201034_at	120	ADD3	1010.05	708.079	896.373	adducin 3
201035_s_at	3033	HADH	225.156	171.373	210.389	hydroxyacyl-CoA dehydrogenase
201036_s_at	3033	HADH	467.861	337.955	364.587	hydroxyacyl-CoA dehydrogenase
201037_at	5214	PFKP	1978.12	1965.81	1231.58	phosphofructokinase, platelet
201038_s_at	8125	ANP32A	390.962	255.229	254.663	acidic nuclear phosphoprotein 32 family member A
201039_s_at	5886	RAD23A	262.347	389.693	272.569	RAD23 homolog A, nucleotide excision repair protein
201040_at	2771//7869	GNAI2//SEMA3B	139.963	110.752	184.137	G protein subunit alpha i2//semaphorin 3B
201041_s_at	1843	DUSP1	383.207	607.128	456.646	dual specificity phosphatase 1
201042_at	7052	TGM2	64.111	71.527	171.705	transglutaminase 2
201043_s_at	8125//723972	ANP32A//ANP32AP1	841.466	591.52	513.686	acidic nuclear phosphoprotein 32 family member A//acidic nuclear phosphoprotein 32 family member A pseudogene 1
201046_s_at	5886	RAD23A	412.722	542.047	464.35	RAD23 homolog A, nucleotide excision repair protein
201047_x_at	5870//84084	RAB6A//RAB6C	1037.35	1466.89	1186.71	RAB6A, member RAS oncogene family//RAB6C, member RAS oncogene family
201048_x_at	5870	RAB6A	77.169	132.323	79.181	RAB6A, member RAS oncogene family
201049_s_at	6222	RPS18	7878.75	7894.86	7890.48	ribosomal protein S18
201050_at	23646	PLD3	162.456	190.1	187.532	phospholipase D family member 3
201051_at	8125	ANP32A	1291.41	841.138	715.471	acidic nuclear phosphoprotein 32 family member A
201052_s_at	9491//75	PSMF1//ACTG1P3	209.607	286.623	214.899	proteasome inhibitor subunit 1//actin gamma 1 pseudogene 3
201053_s_at	9491//75	PSMF1//ACTG1P3	410.978	374.619	330.654	proteasome inhibitor subunit 1//actin gamma 1 pseudogene 3
201054_at	10949	HNRNPA0	1513.85	1327.42	1456.92	heterogeneous nuclear ribonucleoprotein A0
201055_s_at	10949	HNRNPA0	517.105	565.445	584.647	heterogeneous nuclear ribonucleoprotein A0
201056_at	2804	GOLGB1	128.856	145.277	120.429	golgin B1
201057_s_at	2804	GOLGB1	348.088	493.116	517.264	golgin B1
201059_at	2017	CTTN	1112.39	883.432	973.921	cortactin
201060_x_at	2040	STOM	219.108	246.779	218.857	stomatin
201061_s_at	2040	STOM	208.295	190.319	252.323	stomatin
201063_at	5954	RCN1	1301.04	1871.11	1912.26	reticulocalbin 1
201064_s_at	8761	PABPC4	2077.93	2009.24	2226.78	poly(A) binding protein cytoplasmic 4
201065_s_at	2969//2970//100093631	GTF2I//GTF2IP1//GTF2IP4	791.997	630.221	799.339	general transcription factor IIi//general transcription factor IIi pseudogene 1//general transcription factor IIi pseudogene 4
201066_at	1537	CYC1	2381.81	1761.68	1427	cytochrome c1
201067_at	5701	PSMC2	169.37	126.225	160.285	proteasome 26S subunit, ATPase 2
201068_s_at	5701	PSMC2	1048.39	1406.45	1377.42	proteasome 26S subunit, ATPase 2
201070_x_at	23451	SF3B1	267.106	216.179	241.549	splicing factor 3b subunit 1
201071_x_at	23451	SF3B1	2937.87	2829.15	3019.09	splicing factor 3b subunit 1
201072_s_at	6599	SMARCC1	279.152	296.528	278.427	SWI/SNF related, matrix associated, actin dependent regulator of chromatin subfamily c member 1
201073_s_at	6599	SMARCC1	68.075	113.7	104.405	SWI/SNF related, matrix associated, actin dependent regulator of chromatin subfamily c member 1
201074_at	6599	SMARCC1	1050.01	1088.85	1024.53	SWI/SNF related, matrix associated, actin dependent regulator of chromatin subfamily c member 1
201075_s_at	6599	SMARCC1	507.624	513.83	494.48	SWI/SNF related, matrix associated, actin dependent regulator of chromatin subfamily c member 1
201076_at	4809	SNU13	553.114	363.259	416.497	SNU13 homolog, small nuclear ribonucleoprotein (U4/U6.U5)
201077_s_at	4809	SNU13	2091.68	2400.47	2153.45	SNU13 homolog, small nuclear ribonucleoprotein (U4/U6.U5)
201078_at	9375	TM9SF2	1848.04	2010.04	1719.75	transmembrane 9 superfamily member 2
201079_at	9144	SYNGR2	817.229	610.236	666.211	synaptogyrin 2
201080_at	8396	PIP4K2B	108.68	81.12	121.937	phosphatidylinositol-5-phosphate 4-kinase type 2 beta
201081_s_at	8396	PIP4K2B	39.389	33.706	56.041	phosphatidylinositol-5-phosphate 4-kinase type 2 beta
201082_s_at	1639	DCTN1	48.462	32.368	24.615	dynactin subunit 1
201083_s_at	9774	BCLAF1	177.016	180.232	147.378	BCL2 associated transcription factor 1
201084_s_at	9774	BCLAF1	1796.29	1829.16	1679.92	BCL2 associated transcription factor 1
201085_s_at	6651	SON	73.021	91.665	121.216	SON DNA binding protein
201086_x_at	6651	SON	1079.17	1137.43	1127.04	SON DNA binding protein
201087_at	5829	PXN	210.925	185.171	220.2	paxillin
201088_at	3838//146880	KPNA2//LOC146880	2214.86	2047.39	2054.73	karyopherin subunit alpha 2//Rho GTPase activating protein 27 pseudogene
201089_at	526	ATP6V1B2	377.421	291.796	242.729	ATPase H+ transporting V1 subunit B2
201090_x_at	10376	TUBA1B	4781.44	3865.98	4889.81	tubulin alpha 1b
201091_s_at	11335	CBX3	1390.08	1272.64	1229.23	chromobox 3
201092_at	5931	RBBP7	1402.31	1230.22	1355.06	retinoblastoma binding protein 7
201093_x_at	6389//728609	SDHA//SDHAP3	611.296	430.097	537.447	succinate dehydrogenase complex flavoprotein subunit A//succinate dehydrogenase complex flavoprotein subunit A pseudogene 3
201094_at	6235//729215	RPS29//RPL32P29	7645.96	7759.01	6678.06	ribosomal protein S29//ribosomal protein L32 pseudogene 29
201095_at	1611	DAP	251.994	447.325	563.7	death-associated protein
201096_s_at	378	ARF4	1531.32	2630.27	2312.82	ADP ribosylation factor 4
201097_s_at	378	ARF4	2454.28	3796.35	3554.89	ADP ribosylation factor 4
201098_at	9276	COPB2	1140.17	1535.31	1404.81	coatomer protein complex subunit beta 2
201099_at	8239	USP9X	356.377	371.988	394.689	ubiquitin specific peptidase 9, X-linked
201100_s_at	8239	USP9X	1114.65	833.812	988.549	ubiquitin specific peptidase 9, X-linked
201101_s_at	9774//731605	BCLAF1//BCLAF1P2	484.705	537.661	381.361	BCL2 associated transcription factor 1//BCL2 associated transcription factor 1 pseudogene 2
201102_s_at	5211	PFKL	143.434	89.128	100.424	phosphofructokinase, liver type
201105_at	3956	LGALS1	5305.18	5118.1	4640.74	lectin, galactoside binding soluble 1
201106_at	2879	GPX4	2179.31	2163.64	2254.84	glutathione peroxidase 4
201110_s_at	7057	THBS1	37.954	41.553	106.76	thrombospondin 1
201111_at	1434	CSE1L	608.114	501.221	614.773	CSE1 chromosome segregation 1 like
201112_s_at	1434	CSE1L	1789.92	1621.4	1779.58	CSE1 chromosome segregation 1 like
201113_at	7284//100507607	TUFM//NPIPB9	1797.07	1523.38	1585.8	Tu translation elongation factor, mitochondrial//nuclear pore complex interacting protein family member B9
201114_x_at	5688	PSMA7	2062.8	2216.59	2454.25	proteasome subunit alpha 7
201115_at	5425	POLD2	330.727	302.654	406.422	polymerase (DNA) delta 2, accessory subunit
201116_s_at	1363	CPE	896.052	659.732	249.55	carboxypeptidase E
201117_s_at	1363//105377520	CPE//LOC105377520	648.798	509.063	181.689	carboxypeptidase E//uncharacterized LOC105377520
201118_at	5226	PGD	949.278	1140.44	1412.12	phosphogluconate dehydrogenase
201119_s_at	1351	COX8A	2529.07	2371.51	2388.73	cytochrome c oxidase subunit 8A
201120_s_at	10857	PGRMC1	600.91	514.746	518.282	progesterone receptor membrane component 1
201121_s_at	10857	PGRMC1	1354.66	1292.68	1365.05	progesterone receptor membrane component 1
201122_x_at	1984//143244	EIF5A//EIF5AL1	1657.62	1856.77	1928.89	eukaryotic translation initiation factor 5A//eukaryotic translation initiation factor 5A-like 1
201123_s_at	1984//143244	EIF5A//EIF5AL1	3960.27	3659.59	3704.49	eukaryotic translation initiation factor 5A//eukaryotic translation initiation factor 5A-like 1
201124_at	3693	ITGB5	96.28	88.918	141.849	integrin subunit beta 5
201125_s_at	3693	ITGB5	521.241	612.794	699.453	integrin subunit beta 5
201126_s_at	4245	MGAT1	94.668	104.073	129.162	mannosyl (alpha-1,3-)-glycoprotein beta-1,2-N-acetylglucosaminyltransferase
201127_s_at	47	ACLY	262.763	383.789	359.424	ATP citrate lyase
201128_s_at	47	ACLY	2017.79	3146.86	2847.22	ATP citrate lyase
201129_at	6432	SRSF7	455.101	253.411	443.051	serine/arginine-rich splicing factor 7
201131_s_at	999//79613	CDH1//TANGO6	1007.39	1336.98	256.872	cadherin 1//transport and golgi organization 6 homolog
201132_at	3188//100529097	HNRNPH2//RPL36A-HNRNPH2	1216.38	978.112	863.729	heterogeneous nuclear ribonucleoprotein H2 (H')//RPL36A-HNRNPH2 readthrough
201133_s_at	9867	PJA2	371.324	471.215	292.804	praja ring finger ubiquitin ligase 2
201134_x_at	1350	COX7C	4140.45	3492.67	3599.9	cytochrome c oxidase subunit 7C
201135_at	1892	ECHS1	863.744	555.345	738.404	enoyl-CoA hydratase, short chain, 1, mitochondrial
201136_at	5355	PLP2	1603.05	1589.26	1293.88	proteolipid protein 2 (colonic epithelium-enriched)
201138_s_at	6741	SSB	513.982	458.126	470.455	Sjogren syndrome antigen B
201139_s_at	6741	SSB	603.835	611.32	492.653	Sjogren syndrome antigen B
201140_s_at	5878	RAB5C	187.819	201.795	236.451	RAB5C, member RAS oncogene family
201141_at	10457	GPNMB	49.265	55.628	43.486	glycoprotein nmb
201142_at	1965	EIF2S1	533.748	528.698	508.31	eukaryotic translation initiation factor 2 subunit alpha
201143_s_at	1965	EIF2S1	223.933	224.245	242.502	eukaryotic translation initiation factor 2 subunit alpha
201144_s_at	1965	EIF2S1	883.974	952.398	826.895	eukaryotic translation initiation factor 2 subunit alpha
201145_at	10456	HAX1	563.608	818.81	728.285	HCLS1 associated protein X-1
201146_at	4780	NFE2L2	1484.15	2230.42	1806.99	nuclear factor, erythroid 2 like 2
201151_s_at	4154	MBNL1	304.468	341.264	303.356	muscleblind like splicing regulator 1
201152_s_at	4154	MBNL1	1282.29	1415.23	1440.63	muscleblind like splicing regulator 1
201153_s_at	4154	MBNL1	1206.39	1294.79	1311.23	muscleblind like splicing regulator 1
201154_x_at	6124//647276	RPL4//RPL4P4	7597.16	7094.74	6044.08	ribosomal protein L4//ribosomal protein L4 pseudogene 4
201155_s_at	9927	MFN2	229.548	249.181	289.058	mitofusin 2
201156_s_at	5878	RAB5C	220.439	199.78	245.083	RAB5C, member RAS oncogene family
201157_s_at	4836	NMT1	615.554	761.205	831.243	N-myristoyltransferase 1
201158_at	4836	NMT1	152.652	131.308	166.948	N-myristoyltransferase 1
201160_s_at	8531	YBX3	3747.89	3930.44	3443.55	Y-box binding protein 3
201161_s_at	8531//440359	YBX3//YBX3P1	1731.91	1961.17	1685.73	Y-box binding protein 3//Y-box binding protein 3 pseudogene 1
201164_s_at	9698	PUM1	412.512	389.77	414.127	pumilio RNA binding family member 1
201165_s_at	9698	PUM1	724.86	709.075	670.228	pumilio RNA binding family member 1
201166_s_at	9698	PUM1	1494.93	1579.88	1428.54	pumilio RNA binding family member 1
201167_x_at	396	ARHGDIA	96.633	79.482	105.308	Rho GDP dissociation inhibitor alpha
201169_s_at	8553	BHLHE40	132.642	249.747	127.994	basic helix-loop-helix family member e40
201170_s_at	8553	BHLHE40	1038.71	1921.84	1230.09	basic helix-loop-helix family member e40
201172_x_at	8992//677841	ATP6V0E1//SNORA74B	1103.27	1061.8	1587.02	ATPase H+ transporting V0 subunit e1//small nucleolar RNA, H/ACA box 74B
201173_x_at	10726//494513	NUDC//DFNB59	1161.06	889.777	1137.33	nudC nuclear distribution protein//deafness, autosomal recessive 59
201174_s_at	54386	TERF2IP	511.631	697.574	549.994	TERF2 interacting protein
201175_at	51075//100528016	TMX2//TMX2-CTNND1	616.462	763.331	728.376	thioredoxin related transmembrane protein 2//TMX2-CTNND1 readthrough (NMD candidate)
201176_s_at	372	ARCN1	603.982	809.822	314.198	archain 1
201177_s_at	10054	UBA2	1266.46	1439.58	1062.91	ubiquitin like modifier activating enzyme 2
201178_at	25793	FBXO7	600.674	659.78	772.747	F-box protein 7
201179_s_at	2773	GNAI3	415.735	464.521	406.883	G protein subunit alpha i3
201180_s_at	2773	GNAI3	1672.43	1751	1612.36	G protein subunit alpha i3
201181_at	2773	GNAI3	204.935	239.356	235.173	G protein subunit alpha i3
201182_s_at	1108	CHD4	311.743	237.665	262.121	chromodomain helicase DNA binding protein 4
201183_s_at	1108	CHD4	421.166	349.028	373.493	chromodomain helicase DNA binding protein 4
201184_s_at	1108	CHD4	808.782	679.722	738.58	chromodomain helicase DNA binding protein 4
201186_at	4043	LRPAP1	317.493	267.11	467.596	LDL receptor related protein associated protein 1
201188_s_at	3710	ITPR3	297.593	190.16	286.437	inositol 1,4,5-trisphosphate receptor type 3
201189_s_at	3710	ITPR3	765.39	664.932	623.907	inositol 1,4,5-trisphosphate receptor type 3
201190_s_at	5306	PITPNA	535.474	542.816	715.887	phosphatidylinositol transfer protein alpha
201191_at	5306	PITPNA	215.04	202.746	257.963	phosphatidylinositol transfer protein alpha
201192_s_at	5306	PITPNA	160.146	188.448	216.226	phosphatidylinositol transfer protein alpha
201193_at	3417	IDH1	1550.48	1862.87	2079.69	isocitrate dehydrogenase 1 (NADP+)
201194_at	6415	SEPW1	670.339	491.743	802.17	selenoprotein W, 1
201195_s_at	8140	SLC7A5	1074.24	1986.95	1728.33	solute carrier family 7 member 5
201196_s_at	262	AMD1	420.319	445.342	370.858	adenosylmethionine decarboxylase 1
201197_at	262	AMD1	729.425	815.552	628.964	adenosylmethionine decarboxylase 1
201198_s_at	5707	PSMD1	706.456	743.196	715.152	proteasome 26S subunit, non-ATPase 1
201199_s_at	5707	PSMD1	734.529	830.752	898.586	proteasome 26S subunit, non-ATPase 1
201200_at	8804	CREG1	1703.16	1381.78	1164.3	cellular repressor of E1A stimulated genes 1
201201_at	1476	CSTB	2557.24	2484.93	3084.5	cystatin B
201202_at	5111	PCNA	1818.18	1219.19	2067.49	proliferating cell nuclear antigen
201203_s_at	6238	RRBP1	42.747	68.342	50.336	ribosome binding protein 1
201204_s_at	6238	RRBP1	401.652	502.155	691.177	ribosome binding protein 1
201206_s_at	6238	RRBP1	142.563	239.309	318.077	ribosome binding protein 1
201207_at	7126	TNFAIP1	160.646	220.318	259.58	TNF alpha induced protein 1
201209_at	3065	HDAC1	2490.85	1822.63	1536.95	histone deacetylase 1
201210_at	1654	DDX3X	2570.54	2393.78	2193.07	DEAD-box helicase 3, X-linked
201211_s_at	1654	DDX3X	155.026	161.427	179	DEAD-box helicase 3, X-linked
201212_at	5641	LGMN	264.73	283.233	190.209	legumain
201214_s_at	5510	PPP1R7	335.759	325.365	196.103	protein phosphatase 1 regulatory subunit 7
201215_at	5358	PLS3	1813.29	1628.51	1142.74	plastin 3
201216_at	10961	ERP29	1612.07	1549.81	1448.32	endoplasmic reticulum protein 29
201217_x_at	6122	RPL3	8966.62	9037.24	7721.64	ribosomal protein L3
201218_at	1488	CTBP2	1572.97	1940.93	1768.06	C-terminal binding protein 2
201219_at	1488	CTBP2	285.77	342.621	288.168	C-terminal binding protein 2
201220_x_at	1488	CTBP2	1405.39	1500.43	1549.95	C-terminal binding protein 2
201221_s_at	6625	SNRNP70	532.756	432.301	516.277	small nuclear ribonucleoprotein U1 subunit 70
201222_s_at	5887	RAD23B	2101.84	3028.52	2415.88	RAD23 homolog B, nucleotide excision repair protein
201223_s_at	5887	RAD23B	1204.69	1441.92	1172.74	RAD23 homolog B, nucleotide excision repair protein
201224_s_at	10250//401475	SRRM1//SRRM1P1	248.778	258.387	300.435	serine and arginine repetitive matrix 1//serine/arginine repetitive matrix 1 pseudogene 1
201225_s_at	10250	SRRM1	1871.32	1651.47	1737.51	serine and arginine repetitive matrix 1
201226_at	4714	NDUFB8	1027.79	830.991	782.454	NADH:ubiquinone oxidoreductase subunit B8
201227_s_at	4714	NDUFB8	1494.64	1090.97	1125.51	NADH:ubiquinone oxidoreductase subunit B8
201228_s_at	10425	ARIH2	37.351	102.948	83.69	ariadne RBR E3 ubiquitin protein ligase 2
201229_s_at	10425	ARIH2	116.122	146.483	163.341	ariadne RBR E3 ubiquitin protein ligase 2
201230_s_at	10425	ARIH2	248.753	306.385	277.97	ariadne RBR E3 ubiquitin protein ligase 2
201231_s_at	2023	ENO1	7129.74	6216.42	5145.11	enolase 1
201232_s_at	5719	PSMD13	851.246	909.389	955.974	proteasome 26S subunit, non-ATPase 13
201233_at	5719	PSMD13	301.659	296.632	326.405	proteasome 26S subunit, non-ATPase 13
201234_at	3611	ILK	214.78	249.257	301.57	integrin linked kinase
201236_s_at	7832	BTG2	122.943	127.437	181.778	BTG family member 2
201237_at	830	CAPZA2	847.676	843.566	668.214	capping actin protein of muscle Z-line alpha subunit 2
201238_s_at	830	CAPZA2	1629.57	1524.63	1120.73	capping actin protein of muscle Z-line alpha subunit 2
201239_s_at	9789//653566	SPCS2//SPCS2P4	1104.87	1579.52	701.535	signal peptidase complex subunit 2//signal peptidase complex subunit 2 homolog (S. cerevisiae) pseudogene 4
201240_s_at	9789//653566	SPCS2//SPCS2P4	1793.74	1958.21	1246.53	signal peptidase complex subunit 2//signal peptidase complex subunit 2 homolog (S. cerevisiae) pseudogene 4
201241_at	1653	DDX1	1365.15	1302.05	1455.84	DEAD/H-box helicase 1
201242_s_at	481	ATP1B1	623.472	656.746	625.71	ATPase Na+/K+ transporting subunit beta 1
201243_s_at	481	ATP1B1	958.2	988.471	1040.98	ATPase Na+/K+ transporting subunit beta 1
201244_s_at	5894	RAF1	350.353	340.326	445.106	Raf-1 proto-oncogene, serine/threonine kinase
201245_s_at	55611	OTUB1	430.918	309.135	450.818	OTU deubiquitinase, ubiquitin aldehyde binding 1
201246_s_at	55611	OTUB1	72.344	49.795	31.007	OTU deubiquitinase, ubiquitin aldehyde binding 1
201247_at	6721	SREBF2	95.923	138.624	95.013	sterol regulatory element binding transcription factor 2
201248_s_at	6721	SREBF2	97.73	111.933	111.73	sterol regulatory element binding transcription factor 2
201250_s_at	6513	SLC2A1	545.409	301.854	410.994	solute carrier family 2 member 1
201251_at	5315	PKM	574.278	470.339	588.25	pyruvate kinase, muscle
201252_at	5704	PSMC4	524.079	583.695	676.508	proteasome 26S subunit, ATPase 4
201253_s_at	10423	CDIPT	984.776	881.641	912.743	CDP-diacylglycerol--inositol 3-phosphatidyltransferase
201254_x_at	6194	RPS6	9967.9	9760.55	9300.46	ribosomal protein S6
201255_x_at	7917	BAG6	559.408	513.173	583.524	BCL2 associated athanogene 6
201256_at	9167	COX7A2L	1208.04	1436.72	937.448	cytochrome c oxidase subunit 7A2 like
201258_at	6217	RPS16	6838.27	6930.69	6237.07	ribosomal protein S16
201259_s_at	6856	SYPL1	678.547	610.139	563.26	synaptophysin like 1
201260_s_at	6856	SYPL1	818.435	756.18	680.413	synaptophysin like 1
201263_at	6897	TARS	1492.68	2408.79	1896.23	threonyl-tRNA synthetase
201264_at	11316	COPE	726.134	927.283	590.991	coatomer protein complex subunit epsilon
201266_at	7296	TXNRD1	2000.94	5385.94	4912.37	thioredoxin reductase 1
201267_s_at	5702	PSMC3	795.331	696.307	795.328	proteasome 26S subunit, ATPase 3
201268_at	654364//4831	NME1-NME2//NME2	3789.49	3313.16	3504.27	NME1-NME2 readthrough//NME/NM23 nucleoside diphosphate kinase 2
201270_x_at	23386	NUDCD3	264.484	247.835	288.768	NudC domain containing 3
201271_s_at	22913//100616434	RALY//MIR4755	292.04	328.485	461.197	RALY heterogeneous nuclear ribonucleoprotein//microRNA 4755
201272_at	231	AKR1B1	526.878	385.794	646.333	aldo-keto reductase family 1, member B1 (aldose reductase)
201273_s_at	6726//653226	SRP9//SRP9P1	3328.81	2819.74	3497.18	signal recognition particle 9kDa//signal recognition particle 9 pseudogene 1
201274_at	5686	PSMA5	1093.86	1194.07	1119.74	proteasome subunit alpha 5
201275_at	2224	FDPS	870.824	2604.5	1786.48	farnesyl diphosphate synthase
201276_at	5869	RAB5B	199.717	214.364	234.193	RAB5B, member RAS oncogene family
201277_s_at	3182	HNRNPAB	2261.25	2060.31	2501.5	heterogeneous nuclear ribonucleoprotein A/B
201278_at	1601	DAB2	65.111	56.982	86.135	DAB2, clathrin adaptor protein
201280_s_at	1601	DAB2	22.79	17.995	47.927	DAB2, clathrin adaptor protein
201281_at	11047	ADRM1	495.334	563.932	754.151	adhesion regulating molecule 1
201282_at	4967	OGDH	69.385	87.046	127.962	oxoglutarate dehydrogenase
201284_s_at	327	APEH	501.82	359.633	676.382	acylaminoacyl-peptide hydrolase
201285_at	23608	MKRN1	886.767	771.399	628.451	makorin ring finger protein 1
201286_at	6382	SDC1	64.394	40.155	56.548	syndecan 1
201287_s_at	6382	SDC1	132.16	80.77	92.012	syndecan 1
201289_at	3491	CYR61	224.887	461.226	658.95	cysteine rich angiogenic inducer 61
201290_at	23478	SEC11A	2677.97	2271.11	1814.66	SEC11 homolog A, signal peptidase complex subunit
201291_s_at	7153	TOP2A	386.115	230.307	323.01	topoisomerase (DNA) II alpha
201292_at	7153	TOP2A	564.547	354.054	448.256	topoisomerase (DNA) II alpha
201294_s_at	26118	WSB1	48.3	43.074	76.151	WD repeat and SOCS box containing 1
201295_s_at	26118	WSB1	28.948	22.733	41.592	WD repeat and SOCS box containing 1
201296_s_at	26118	WSB1	1062.06	879.597	730.523	WD repeat and SOCS box containing 1
201297_s_at	55233	MOB1A	179.748	135.451	204.312	MOB kinase activator 1A
201298_s_at	55233	MOB1A	494.046	556.22	576.677	MOB kinase activator 1A
201299_s_at	55233	MOB1A	263.026	216.46	254.094	MOB kinase activator 1A
201300_s_at	5621	PRNP	1883.98	2360.79	2006.3	prion protein
201301_s_at	307	ANXA4	1182.73	923.371	1106.19	annexin A4
201302_at	307	ANXA4	790.286	647.308	885.888	annexin A4
201303_at	9775	EIF4A3	2349.93	1699.29	1640.58	eukaryotic translation initiation factor 4A3
201304_at	4698	NDUFA5	1028.29	992.887	832.791	NADH:ubiquinone oxidoreductase subunit A5
201305_x_at	10541	ANP32B	1153.63	1121.25	1079.9	acidic nuclear phosphoprotein 32 family member B
201306_s_at	10541//105376172	ANP32B//LOC105376172	2721.37	2481.36	2518.61	acidic nuclear phosphoprotein 32 family member B//uncharacterized LOC105376172
201307_at	55752	SEPT11	708.602	539.028	683.036	septin 11
201308_s_at	55752	SEPT11	34.931	40.585	34.05	septin 11
201309_x_at	9315	NREP	50.818	30.084	36.749	neuronal regeneration related protein
201310_s_at	9315//100129667	NREP//LOC100129667	200.446	111.576	171.542	neuronal regeneration related protein//chromosome 5 open reading frame 13 pseudogene
201311_s_at	6451	SH3BGRL	375.076	278.149	365.388	SH3 domain binding glutamate rich protein like
201312_s_at	6451	SH3BGRL	926.333	671.994	891.875	SH3 domain binding glutamate rich protein like
201313_at	2026	ENO2	627.476	308.152	293.543	enolase 2 (gamma, neuronal)
201315_x_at	10581	IFITM2	3223.36	2375.31	3636.37	interferon induced transmembrane protein 2
201316_at	5683	PSMA2	157.727	121.867	161.091	proteasome subunit alpha 2
201317_s_at	5683	PSMA2	1340.92	1253.16	1051.19	proteasome subunit alpha 2
201318_s_at	10627//103910	MYL12A//MYL12B	3193.06	2987.11	3379.23	myosin light chain 12A//myosin light chain 12B
201320_at	6601	SMARCC2	155.944	126.893	121.49	SWI/SNF related, matrix associated, actin dependent regulator of chromatin subfamily c member 2
201321_s_at	6601	SMARCC2	102.554	85.132	91.703	SWI/SNF related, matrix associated, actin dependent regulator of chromatin subfamily c member 2
201322_at	506	ATP5B	3832.63	3549.56	3331.36	ATP synthase, H+ transporting, mitochondrial F1 complex, beta polypeptide
201323_at	10969	EBNA1BP2	563.467	644.173	764.514	EBNA1 binding protein 2
201324_at	2012	EMP1	540.153	668.987	526.457	epithelial membrane protein 1
201325_s_at	2012	EMP1	177.916	222.985	145.928	epithelial membrane protein 1
201326_at	908	CCT6A	1690.91	1652.95	1769.54	chaperonin containing TCP1 subunit 6A
201327_s_at	908	CCT6A	2204.96	1926.54	2301.94	chaperonin containing TCP1 subunit 6A
201328_at	2114	ETS2	286.243	188.067	132.419	ETS proto-oncogene 2, transcription factor
201329_s_at	2114	ETS2	213.128	152.253	117.183	ETS proto-oncogene 2, transcription factor
201331_s_at	6778	STAT6	290.929	229.39	359.16	signal transducer and activator of transcription 6
201334_s_at	23365	ARHGEF12	979.667	868.637	635.9	Rho guanine nucleotide exchange factor 12
201336_at	9341	VAMP3	1174.69	1032.74	1477.48	vesicle associated membrane protein 3
201337_s_at	9341	VAMP3	353.448	322.853	411.151	vesicle associated membrane protein 3
201338_x_at	2971	GTF3A	1247.45	1332.9	1392.66	general transcription factor IIIA
201339_s_at	6342//127435	SCP2//PODN	871.656	612.071	784.365	sterol carrier protein 2//podocan
201340_s_at	8507	ENC1	109.473	46.84	38.957	ectodermal-neural cortex 1
201341_at	8507	ENC1	713.773	269.392	280.807	ectodermal-neural cortex 1
201342_at	6631	SNRPC	581.741	473.875	552.862	small nuclear ribonucleoprotein polypeptide C
201343_at	7322	UBE2D2	395.071	449.187	401.411	ubiquitin conjugating enzyme E2 D2
201344_at	7322	UBE2D2	52.671	40.494	47.923	ubiquitin conjugating enzyme E2 D2
201345_s_at	7322	UBE2D2	530.305	663.54	601.364	ubiquitin conjugating enzyme E2 D2
201346_at	79602	ADIPOR2	461.882	646.8	524.732	adiponectin receptor 2
201347_x_at	9380	GRHPR	661.67	610.752	735.038	glyoxylate reductase/hydroxypyruvate reductase
201349_at	9368	SLC9A3R1	246.076	241.061	235.395	SLC9A3 regulator 1
201350_at	2319	FLOT2	211.626	116	184.607	flotillin 2
201351_s_at	10730	YME1L1	1313.11	1618.91	1422.69	YME1 like 1 ATPase
201352_at	10730	YME1L1	1700.42	2096.51	1808.59	YME1 like 1 ATPase
201353_s_at	11176	BAZ2A	48.389	51.163	64.52	bromodomain adjacent to zinc finger domain 2A
201354_s_at	11176	BAZ2A	72.994	83.763	76.376	bromodomain adjacent to zinc finger domain 2A
201356_at	10291	SF3A1	684.653	646.355	639.236	splicing factor 3a subunit 1
201357_s_at	10291	SF3A1	70.583	65.776	60.815	splicing factor 3a subunit 1
201358_s_at	1315	COPB1	2296.21	2589.7	2445.69	coatomer protein complex subunit beta 1
201359_at	1315	COPB1	1296.8	1735.36	1447.99	coatomer protein complex subunit beta 1
201360_at	1471	CST3	347.077	270.565	384.691	cystatin C
201361_at	79073	TMEM109	157.192	106.257	159.067	transmembrane protein 109
201362_at	10625	IVNS1ABP	194.862	158.473	212.017	influenza virus NS1A binding protein
201363_s_at	10625	IVNS1ABP	174.979	169.566	215.105	influenza virus NS1A binding protein
201364_s_at	4947	OAZ2	503.681	503.259	469.545	ornithine decarboxylase antizyme 2
201365_at	4947	OAZ2	431.085	372.815	415.4	ornithine decarboxylase antizyme 2
201366_at	310	ANXA7	658.392	747.023	626.493	annexin A7
201368_at	678	ZFP36L2	479.948	454.459	510.844	ZFP36 ring finger protein-like 2
201370_s_at	8452	CUL3	200.272	175.349	176.035	cullin 3
201371_s_at	8452	CUL3	1567.12	1652.28	1462.92	cullin 3
201374_x_at	5516	PPP2CB	22.47	24.639	14.824	protein phosphatase 2 catalytic subunit beta
201375_s_at	5516	PPP2CB	1730.35	1959.62	2064.58	protein phosphatase 2 catalytic subunit beta
201376_s_at	3185	HNRNPF	794.772	719.579	701.624	heterogeneous nuclear ribonucleoprotein F
201377_at	9898	UBAP2L	286.682	245.016	196.975	ubiquitin associated protein 2 like
201378_s_at	9898	UBAP2L	95.283	102.817	99.558	ubiquitin associated protein 2 like
201379_s_at	7165	TPD52L2	722.81	859.916	810.467	tumor protein D52 like 2
201380_at	10491	CRTAP	215.2	198.949	334.515	cartilage associated protein
201381_x_at	27101	CACYBP	1266.4	1022.12	1202.08	calcyclin binding protein
201382_at	27101	CACYBP	13.971	21.568	18.668	calcyclin binding protein
201383_s_at	4077	NBR1	188.55	234.023	137.054	neighbor of BRCA1 gene 1
201384_s_at	4077	NBR1	909.46	1106.15	683.489	neighbor of BRCA1 gene 1
201385_at	1665	DHX15	2671.29	2562.49	2732.65	DEAH-box helicase 15
201386_s_at	1665	DHX15	1250.81	1143.69	1215.83	DEAH-box helicase 15
201388_at	5709	PSMD3	509.548	509.82	574.082	proteasome 26S subunit, non-ATPase 3
201389_at	3678	ITGA5	63.514	67.347	61.083	integrin subunit alpha 5
201390_s_at	1460	CSNK2B	1447.85	1230.88	1498.37	casein kinase 2 beta
201391_at	10131	TRAP1	1179.78	985.674	847.782	TNF receptor associated protein 1
201392_s_at	3482//729603	IGF2R//LOC729603	262.449	236.732	377.523	insulin like growth factor 2 receptor//calcineurin-like EF-hand protein 1 pseudogene
[truncated: 18,222 more rows]
